# Supplementary material for: Genome-centric view of the microbiome in a new deep-sea glass sponge species Bathydorus sp
Source: Front Microbiol. 2023 Feb 8;14:1078171. doi: 10.3389/fmicb.2023.1078171 (PMC9944714; doi:10.3389/fmicb.2023.1078171)
Supplement: Supplementary file 1 [file Table_1.XLSX]

## Sheet: Table S1
Supplementary Table 1.		Taxonomic sorting of 16S rRNA MiTags showed taxonomic abundance in the sponge at class level.
#OTU ID	SQW35-2-2	SQW35-2-1	SQW35-1-2	SQW35-1-1
Nitrososphaerota	0.798314	0.795955	0.83959	0.838559
Pseudomonadota; Gammaproteobacteria	0.116827	0.111788	0.0978385	0.0976083
Pseudomonadota; Deltaproteobacteria	0.0174368	0.0167613	0.0177149	0.0185844
Pseudomonadota; Alphaproteobacteria	0.0193258	0.0195318	0.00991386	0.0108274
Planctomycetes	0.0113339	0.0121901	0.0094263	0.00856496
Nitrospirae	0.0065388	0.00858845	0.00731351	0.00743374
Bacteroidetes	0.0101715	0.0121901	0.00260036	0.00290886
Other Bacteria	0.0066841	0.00692617	0.00536324	0.00581771
Other Pseudomonadota	0.00130776	0.0023549	0.00260036	0.00210084
Planctomycetes	0.00174368	0.00263194	0.00243784	0.00145443
Nitrospinae	0.00174368	0.0018008	0.000325045	0.000323206
Cyanobacteria	0.00101715	0.000969663	0.000812612	0.000969619
Verrucomicrobia	0.00101715	0.00110819	0.000162522	0.000161603
Patescibacteria	0.00087184	0.00138523	0	0
Planctomycetes	0.00101715	0.000138523	0.000487567	0.000484809
minor groups	0.00464981	0.00567946	0.00341297	0.00420168

## Sheet: Table S2
Supplementary Table 2.		General characteristics of the sponge-associated MAGs in this study.
phylum	MAG ID	Completeness(%)	Contamination(%)	Genome size(bp)	Estimated genome size(bp)	Longest contig(bp)	Number of contigs	Predicted genes	GC content	N50(contigs)	Red_value	GTDB-tk Classification
Thermoproteota	B01	98.54	0	1452078	1.47359e+06	71494	100	1692	0.339195	23380	0.865423	d__Archaea;p__Thermoproteota;c__Nitrososphaeria;o__Nitrososphaerales;f__Nitrosopumilaceae;g__WTHC01;s__
	B02	99.03	0.97	1607433	1.62318e+06	66786	124	2027	0.330008	20554	0.981084	d__Archaea;p__Thermoproteota;c__Nitrososphaeria;o__Nitrososphaerales;f__Nitrosopumilaceae;g__Nitrosopumilus;s__
	B03	75.73	0.07	995811	1.31495e+06	122028	37	1206	0.319255	46717	0.985141	d__Archaea;p__Thermoproteota;c__Nitrososphaeria;o__Nitrososphaerales;f__Nitrosopumilaceae;g__Nitrosopumilus;s__
	B04	95.63	2.91	1647748	1.72305e+06	113303	97	2119	0.321576	28418	0.987113	d__Archaea;p__Thermoproteota;c__Nitrososphaeria;o__Nitrososphaerales;f__Nitrosopumilaceae;g__Nitrosopumilus;s__
	B05	56.15	0.97	543840	968549	12074	145	758	0.353389	3965	N/A	d__Archaea;p__Thermoproteota;c__Nitrososphaeria;o__Nitrososphaerales;f__Nitrosopumilaceae;g__Nitrosopelagicus;s__Nitrosopelagicus sp013390745
SAR324	B06	87.96	0	1491477	1.69563e+06	418451	10	1321	0.4031	284188	0.514247	d__Bacteria;p__SAR324;c__SAR324;o__;f__;g__;s__
Proteobacteria	B07	84.62	0	1087419	1.28506e+06	207301	16	1054	0.443923	127436	0.641486	d__Bacteria;p__Proteobacteria;c__Alphaproteobacteria;o__Bin98;f__;g__;s__
	B13	79.49	4.69	1881373	2.3668e+06	65949	165	1908	0.528736	13455	0.713077	d__Bacteria;p__Proteobacteria;c__Gammaproteobacteria;o__Granulosicoccales;f__Granulosicoccaceae;g__;s__
	B14	89.94	0.61	1624528	1.80624e+06	114770	73	1576	0.353445	37904	0.885778	d__Bacteria;p__Proteobacteria;c__Gammaproteobacteria;o__PS1;f__Thioglobaceae;g__;s__
Nitrospirota	B08	97.67	1.82	3628979	3.71555e+06	60898	358	4177	0.497625	14347	0.964512	d__Bacteria;p__Nitrospirota;c__Nitrospiria;o__Nitrospirales;f__UBA8639;g__SPGG5;s__
Bacteroidota	B09	62.46	1.76	3607693	5.77601e+06	14091	1017	3515	0.352616	3640	0.6891	d__Bacteria;p__Bacteroidota;c__Bacteroidia;o__Chitinophagales;f__;g__;s__
Patescibacteria	B10	69.49	0	436303	627864	30520	61	478	0.327197	8726	0.736052	d__Bacteria;p__Patescibacteria;c__Paceibacteria;o__UBA9983_A;f__JABAAK01;g__;s__
Bdellovibrionota	B11	90.12	0	1241366	1.37746e+06	349780	17	1144	0.324417	95799	0.805565	d__Bacteria;p__Bdellovibrionota;c__Bdellovibrionia;o__Bdellovibrionales;f__JACOND01;g__;s__
	B12	86.14	2.68	1668318	1.93675e+06	20480	343	1741	0.354052	5423	0.670646	d__Bacteria;p__Bdellovibrionota;c__Bdellovibrionia;o__Bdellovibrionales;f__;g__;s__

## Sheet: Table S3
Supplementary Table 3.		Average Nucleotide Identity (ANI) analysis of the sponge-associated MAGs and reference MAGs in this study.
Thermoproteota		Novel genus	Cenarchaeum								Nitrosopumilus																										Nitrosopelagicus
		B01	Cenarchaeum symbiosum A (DP000238)	Cenarchaeum sp. bin74s (JABABR01)	Cenarchaeum sp. bin90o (JABABX01)	Cenarchaeum sp. bin143o (JABAAR01)	Nitrososphaerota archaeon TS (JAEFDA01)	Ca. Cenporiarchaeum stylissum S15 (RHEY01)	Ca. Cenporiarchaeum stylissum S14 (RHEZ01)	Ca. Cenporiarchaeum stylissum S13 (RHFA01)	Nitrosarchaeum koreense MY1 (AFPU01)	Nitrosoarchaeum limnia BG20 (AHJG01)	Nitrosoarchaeum limnia SFB1 (AEGP01)	Ca. Nitrosospongia ianthellae (UYNY01)	Ca. Nitrosopumilus detritiferus H8 (RHFC01)	Ca. Nitrosopumilus detritiferus H13 (RHFB01)	Ca. Nitrosopumilus hexadellus D6 (RHFD1)	Ca. Nitrosopumilus hexadellus B06 (RHFE01)	B02	Nitrososphaerota archaeon casp-thauma3 (LFEY01)	Nitrososphaerota archaeon NP142 (PBZV01)	B03	Ca. Nitrosopumilus sp. ESC (JACERO01)	Ca. Nitrosopumilus sp. LS AOA (LFLC01)	Nitrosopumilus maritimus SCM1	Ca. Nitrosopumilus sp. PfA (JAEFCZ01)	Nitrosopumilus piranensis strain D3C (CP010868)	Ca. Nitrosopumilus koreensis AR1 (CP003842)	Nitrosopumilus adriaticus NF5	Ca. Nitrosomarinus catalina SPOT01 (CP021324)	Ca. Nitrosopumilus sp. Nsub (LQMW01)	Ca. Nitrosopumilus salaria BD31 (AEXL02)	Nitrosopumilus sp. UBA526 (DAXZ01)	Ca. Nitrosopumilus sp. cymbastellus (IMG_2626541593)	B04	Nitrosopumilus sediminis AR2 (CP003843)	Nitrososphaerota archaeon CSP1-1 (LDXL01)	Nitrososphaerota archaeon (PAAH01)	Nitrosopelagicus sp. REDSEA-S31_B2 (LUPB01)	Nitrososphaerota archaeon casp-thauma4 (LFEZ01)	Ca. Nitrosopelagicus brevis CN25 (CP007026)	Thaumarchaeote SCGC AAA799-O18 (JOTC01)	Nitrososphaerota archaeon (PAQJ01)	Nitrososphaerota archaeon AC-647-F08 (GC_ 007036345)	Nitrososphaerota archaeon SCGC AAA007-O23 (ARWO01)	B05
Novel genus	B01	1	0.688552	0.708092	0.693984	0.70514	0.689086	0.685337	0.687504	0.693474	0.70652	0.708568	0.707763	0.684877	0.683368	0.681314	0.692346	0.694323	0.709208	0.704346	0.702819	0.709455	0.703608	0.706849	0.705132	0.705842	0.706393	0.715749	0.70428	0.704244	0.703916	0.708465	0.693757	0.700214	0.703232	0.70605	0.703153	0.699084	0.703591	0.701124	0.7029	0.695353	0.699851	0.699995	0.699619	0.698844
Cenarchaeum	Cenarchaeum symbiosum A (DP000238)	0.691305	1	0.692226	0.692656	0.69879	0.712792	0.713795	0.721025	0.712211	0.679957	0.684061	0.678715	0.715234	0.716704	0.715379	0.710446	0.710763	0.675479	0.676126	0.673816	0.683921	0.683918	0.679175	0.682017	0.67719	0.68468	0.687062	0.679176	0.682726	0.682179	0.68372	0.696689	0.693843	0.670262	0.683626	0.68265	0.668519	0.680578	0.665797	0.684898	0.686315	0.672561	0.688893	0.681788	0.671708
	Cenarchaeum sp. bin74s (JABABR01)	0.695309	0.689621	1	0.876564	0.877543	0.687697	0.68813	0.691875	0.688975	0.698691	0.704157	0.700658	0.683817	0.693766	0.692014	0.695307	0.702321	0.701315	0.69921	0.699521	0.703624	0.695726	0.698888	0.699238	0.702605	0.699615	0.717689	0.70253	0.704218	0.702446	0.700199	0.697415	0.698646	0.700308	0.699555	0.69858	0.695369	0.699677	0.704446	0.704034	0.686106	0.705562	0.701809	0.695729	0.698805
	Cenarchaeum sp. bin90o (JABABX01)	0.69058	0.690364	0.869123	1	0.931564	0.683605	0.693002	0.689699	0.693967	0.693445	0.698225	0.69575	0.680092	0.691451	0.693003	0.69681	0.695678	0.697135	0.695414	0.689316	0.695735	0.690549	0.691702	0.693526	0.696734	0.693943	0.710002	0.695934	0.691283	0.692629	0.6976	0.689809	0.69199	0.695219	0.691784	0.694151	0.691168	0.694631	0.695469	0.692625	0.683134	0.690385	0.693229	0.688168	0.692486
	Cenarchaeum sp. bin143o (JABAAR01)	0.689647	0.689492	0.865367	0.926804	1	0.679967	0.690961	0.684901	0.686638	0.692196	0.696588	0.693962	0.676061	0.691777	0.691693	0.696692	0.693434	0.696566	0.690572	0.689113	0.696572	0.689432	0.689814	0.690821	0.694427	0.691412	0.711137	0.690683	0.696376	0.687599	0.693403	0.690336	0.690426	0.694038	0.690262	0.690529	0.691604	0.691027	0.696956	0.693644	0.681182	0.686275	0.694703	0.688486	0.694005
	Nitrososphaerota archaeon TS (JAEFDA01)	0.691748	0.713073	0.693976	0.688394	0.684317	1	0.713163	0.719343	0.712791	0.685502	0.686264	0.681666	0.71959	0.710042	0.709003	0.705064	0.705949	0.672631	0.673395	0.670411	0.687606	0.702853	0.685082	0.685061	0.678402	0.689641	0.686357	0.685425	0.696527	0.690752	0.682584	0.690076	0.692847	0.66551	0.687491	0.685399	0.659622	0.68847	0.676608	0.692096	0.693045	0.667813	0.686848	0.686185	0.667708
	Ca. Cenporiarchaeum stylissum S15 (RHEY01)	0.699696	0.710915	0.700481	0.6925	0.693512	0.716257	1	0.982869	0.985313	0.70674	0.697734	0.694936	0.721743	0.720131	0.716104	0.711471	0.710767	0.66686	0.668069	0.681675	0.696891	0.713822	0.697505	0.692494	0.677435	0.701554	0.684527	0.703668	0.708771	0.726421	0.692552	0.697941	0.695933	0.666	0.705626	0.691497	0.653619	0.694579	0.666777	0.692183	0.712213	0.670047	0.706815	0.691474	0.668395
	Ca. Cenporiarchaeum stylissum S14 (RHEZ01)	0.696071	0.715507	0.698292	0.693735	0.695137	0.718025	0.983863	1	0.99108	0.702318	0.696848	0.698196	0.726867	0.723051	0.719827	0.71462	0.713516	0.665544	0.673449	0.677851	0.690282	0.709184	0.700649	0.691511	0.674863	0.700127	0.682522	0.699217	0.704392	0.727432	0.69928	0.697476	0.70039	0.666007	0.700349	0.690941	0.65833	0.69187	0.667392	0.691439	0.709669	0.668102	0.71058	0.691759	0.669168
	Ca. Cenporiarchaeum stylissum S13 (RHFA01)	0.69814	0.710501	0.699791	0.694059	0.695628	0.713795	0.986422	0.992153	1	0.703064	0.698643	0.697359	0.719698	0.719711	0.715173	0.710219	0.712638	0.668079	0.671348	0.683776	0.690381	0.708316	0.698099	0.691331	0.674781	0.700338	0.684613	0.700929	0.70707	0.722316	0.688578	0.694033	0.698229	0.670208	0.702539	0.692568	0.658247	0.69699	0.668971	0.696647	0.710097	0.670893	0.707828	0.691865	0.668281
Nitrosopumilus	Nitrosarchaeum koreense MY1 (AFPU01)	0.706171	0.681543	0.70989	0.698285	0.70315	0.685064	0.692013	0.693334	0.697835	1	0.822502	0.821038	0.692573	0.687893	0.68907	0.700127	0.69988	0.777103	0.783677	0.772369	0.780128	0.773065	0.777323	0.770594	0.775209	0.772259	0.777316	0.773306	0.768705	0.768951	0.776095	0.725251	0.750597	0.774121	0.772869	0.732355	0.721156	0.726647	0.728898	0.72399	0.712344	0.714696	0.718014	0.715208	0.7155
	Nitrosoarchaeum limnia BG20 (AHJG01)	0.707025	0.68649	0.712878	0.698122	0.705672	0.684622	0.692852	0.688367	0.69417	0.822687	1	0.961945	0.690996	0.691095	0.6913	0.702685	0.701239	0.778343	0.783128	0.772055	0.78066	0.768244	0.773266	0.771563	0.77493	0.771757	0.777405	0.771745	0.767735	0.7696	0.777111	0.727472	0.752452	0.774956	0.772458	0.730845	0.721004	0.725671	0.728637	0.724901	0.713245	0.714507	0.718389	0.717424	0.717873
	Nitrosoarchaeum limnia SFB1 (AEGP01)	0.706216	0.684408	0.70948	0.69754	0.702976	0.683428	0.691737	0.688458	0.696315	0.822082	0.958292	1	0.688525	0.690344	0.690902	0.700668	0.700124	0.776693	0.782782	0.770982	0.780535	0.768742	0.773149	0.770278	0.774084	0.77103	0.776815	0.770709	0.767898	0.768671	0.775656	0.725693	0.752212	0.774415	0.772179	0.731224	0.719612	0.725325	0.727945	0.724591	0.711951	0.715002	0.717382	0.715731	0.7177
	Ca. Nitrosospongia ianthellae (UYNY01)	0.695242	0.715569	0.693211	0.691331	0.695625	0.719615	0.720902	0.726055	0.720704	0.688712	0.689985	0.692519	1	0.728411	0.727369	0.717575	0.716118	0.674025	0.676583	0.674862	0.693752	0.706019	0.688617	0.690293	0.678678	0.695586	0.689366	0.693634	0.701911	0.702994	0.691666	0.69617	0.698296	0.667348	0.696027	0.690964	0.666041	0.693606	0.670829	0.697238	0.690031	0.675622	0.711756	0.686616	0.663883
	Ca. Nitrosopumilus detritiferus H8 (RHFC01)	0.684776	0.714327	0.697993	0.692429	0.699299	0.710493	0.718087	0.7201	0.713614	0.686906	0.691486	0.687336	0.725895	1	0.979941	0.842112	0.839613	0.688859	0.68927	0.681372	0.689603	0.686485	0.686321	0.693234	0.690738	0.693325	0.706535	0.691091	0.683154	0.684591	0.69488	0.715741	0.705951	0.683049	0.690769	0.68078	0.671574	0.68029	0.672137	0.683691	0.679397	0.674755	0.681358	0.68263	0.676319
	Ca. Nitrosopumilus detritiferus H13 (RHFB01)	0.683958	0.715345	0.700471	0.693854	0.701695	0.71105	0.718308	0.719892	0.713256	0.687909	0.692571	0.687728	0.72779	0.982187	1	0.843345	0.841398	0.689376	0.690705	0.682381	0.689117	0.686262	0.687392	0.694833	0.692557	0.694767	0.708818	0.692582	0.686531	0.685808	0.695003	0.717315	0.706857	0.684655	0.691321	0.682395	0.673394	0.681098	0.672827	0.681628	0.678798	0.676908	0.68183	0.682819	0.677011
	Ca. Nitrosopumilus hexadellus D6 (RHFD1)	0.69256	0.709696	0.704485	0.696251	0.708435	0.702378	0.711439	0.713686	0.707732	0.698242	0.703209	0.699881	0.715535	0.842003	0.843946	1	0.988617	0.701167	0.70375	0.694469	0.700851	0.697524	0.700319	0.705011	0.703674	0.706281	0.719657	0.703526	0.695689	0.69625	0.706656	0.722909	0.71341	0.695602	0.703383	0.691159	0.681383	0.690914	0.683741	0.690633	0.682956	0.686322	0.69137	0.689184	0.683769
	Ca. Nitrosopumilus hexadellus B06 (RHFE01)	0.691679	0.709016	0.703116	0.697827	0.706887	0.704052	0.711083	0.71026	0.706795	0.698797	0.702586	0.699299	0.71496	0.840083	0.842863	0.989355	1	0.701593	0.702769	0.693791	0.700525	0.696651	0.699832	0.704669	0.703433	0.706239	0.718977	0.70305	0.695307	0.695511	0.706571	0.722515	0.713858	0.695611	0.702379	0.690764	0.681839	0.688995	0.684927	0.689603	0.679497	0.685838	0.68939	0.687835	0.682715
	B02	0.70343	0.673962	0.712857	0.694735	0.70486	0.666875	0.666269	0.664576	0.671397	0.77762	0.777858	0.776142	0.670584	0.687899	0.687746	0.701963	0.700527	1	0.873888	0.808174	0.822856	0.815818	0.817323	0.802609	0.807879	0.804324	0.808361	0.810651	0.787398	0.788952	0.815811	0.743364	0.777114	0.810711	0.808746	0.72972	0.720121	0.725059	0.725849	0.724304	0.71174	0.715055	0.715973	0.71461	0.725303
	Nitrososphaerota archaeon casp-thauma3 (LFEY01)	0.702681	0.671646	0.71079	0.69615	0.704383	0.668096	0.66973	0.663048	0.670613	0.783486	0.782391	0.781223	0.667359	0.688884	0.688369	0.702628	0.701984	0.873861	1	0.816599	0.83197	0.821641	0.825621	0.808998	0.81582	0.811194	0.816318	0.818103	0.793612	0.795906	0.824266	0.747331	0.783073	0.820408	0.819134	0.732656	0.722533	0.727791	0.729102	0.726161	0.71291	0.714451	0.716215	0.714797	0.719242
	Nitrososphaerota archaeon NP142 (PBZV01)	0.700895	0.669265	0.707772	0.691794	0.700994	0.66096	0.661881	0.658531	0.666542	0.772458	0.771555	0.770714	0.670872	0.679602	0.67953	0.692799	0.691983	0.807941	0.816481	1	0.83164	0.818922	0.821639	0.798369	0.803791	0.799007	0.803869	0.800665	0.792512	0.792428	0.800767	0.732168	0.769919	0.804845	0.802074	0.724817	0.718632	0.723637	0.728799	0.724517	0.708546	0.710393	0.713264	0.710352	0.713269
	B03	0.708156	0.684771	0.711723	0.696043	0.706773	0.693392	0.696455	0.699782	0.70208	0.779936	0.780948	0.778421	0.687673	0.688381	0.68826	0.70019	0.701035	0.822894	0.831458	0.831943	1	0.903951	0.908634	0.807112	0.813073	0.809643	0.812705	0.81265	0.799875	0.801435	0.815676	0.744252	0.783589	0.822106	0.816607	0.731729	0.722717	0.730521	0.732755	0.730525	0.713924	0.713077	0.718913	0.717776	0.717826
	Ca. Nitrosopumilus sp. ESC (JACERO01)	0.701841	0.682636	0.709906	0.694488	0.700952	0.694937	0.69951	0.688968	0.698765	0.773041	0.768804	0.768674	0.693908	0.684564	0.683856	0.697699	0.696559	0.817112	0.823178	0.819728	0.903947	1	0.951281	0.795976	0.80392	0.799968	0.803328	0.798561	0.790982	0.791667	0.804253	0.73654	0.772891	0.810753	0.804017	0.72797	0.721501	0.72643	0.728892	0.725725	0.711696	0.71286	0.715838	0.714774	0.716463
	Ca. Nitrosopumilus sp. LS AOA (LFLC01)	0.704742	0.683304	0.713345	0.696977	0.704359	0.694563	0.699233	0.702396	0.705506	0.776239	0.772729	0.772073	0.693613	0.687013	0.685413	0.700016	0.69938	0.818369	0.824747	0.822696	0.908387	0.949452	1	0.799699	0.807142	0.803657	0.805705	0.801232	0.793602	0.794765	0.80716	0.738877	0.775423	0.815105	0.807806	0.73002	0.724155	0.729839	0.731166	0.728559	0.713731	0.714843	0.718999	0.717612	0.718711
	Nitrosopumilus maritimus SCM1	0.705256	0.683129	0.709806	0.697633	0.70346	0.693062	0.695635	0.688948	0.694897	0.771291	0.770221	0.770461	0.688878	0.693877	0.694022	0.705551	0.704795	0.803022	0.808393	0.799623	0.807122	0.795342	0.79989	1	0.869743	0.853633	0.857075	0.79746	0.786006	0.788374	0.797855	0.741842	0.772575	0.79815	0.799947	0.729901	0.720665	0.730304	0.730901	0.727521	0.712286	0.715773	0.718874	0.716227	0.717302
	Ca. Nitrosopumilus sp. PfA (JAEFCZ01)	0.704193	0.675737	0.711537	0.696323	0.701888	0.669955	0.667903	0.665445	0.67133	0.774772	0.774006	0.772434	0.673695	0.688586	0.690888	0.701921	0.701276	0.806964	0.814786	0.804755	0.812573	0.802631	0.805647	0.871328	1	0.870337	0.870021	0.801602	0.789406	0.790937	0.802897	0.742383	0.775236	0.804567	0.803958	0.728761	0.721785	0.729727	0.731672	0.728299	0.713397	0.715401	0.716794	0.71461	0.718195
	Nitrosopumilus piranensis strain D3C (CP010868)	0.703969	0.682432	0.711539	0.696971	0.704044	0.688509	0.695822	0.690129	0.701981	0.772334	0.771538	0.770827	0.689976	0.694133	0.695421	0.705966	0.705229	0.805438	0.811194	0.799045	0.80981	0.800666	0.803431	0.853149	0.870773	1	0.867055	0.800212	0.784836	0.786772	0.800869	0.744267	0.774452	0.800402	0.801416	0.729443	0.720525	0.72952	0.729174	0.726393	0.711172	0.713683	0.717295	0.715548	0.716816
	Ca. Nitrosopumilus koreensis AR1 (CP003842)	0.715022	0.680192	0.721365	0.708515	0.71793	0.675111	0.671096	0.67898	0.675839	0.779571	0.778924	0.778674	0.677959	0.702832	0.699953	0.714948	0.718917	0.81203	0.817976	0.812356	0.816047	0.808411	0.811584	0.858839	0.867801	0.864355	1	0.805446	0.796043	0.79989	0.80772	0.752206	0.780126	0.810763	0.809888	0.739115	0.734627	0.742914	0.744901	0.742672	0.724327	0.726732	0.728438	0.728377	0.732356
	Nitrosopumilus adriaticus NF5	0.703646	0.68322	0.710814	0.696419	0.705209	0.691679	0.692861	0.689964	0.694046	0.772997	0.771958	0.770189	0.690371	0.692907	0.692701	0.70429	0.704031	0.811547	0.818494	0.801386	0.812736	0.797808	0.802057	0.797884	0.803139	0.800636	0.803612	1	0.788603	0.790238	0.811485	0.744921	0.780016	0.808445	0.808979	0.727377	0.720763	0.727897	0.728993	0.725419	0.710563	0.713567	0.717276	0.714674	0.716241
	Ca. Nitrosomarinus catalina SPOT01 (CP021324)	0.704916	0.68429	0.711754	0.69329	0.702546	0.694467	0.703928	0.698407	0.70562	0.767377	0.767736	0.766635	0.695978	0.683345	0.685257	0.695578	0.696623	0.78796	0.794248	0.792479	0.800839	0.790742	0.793474	0.786795	0.789848	0.784619	0.7904	0.78916	1	0.895425	0.78971	0.729682	0.764338	0.795777	0.792816	0.727032	0.724464	0.732029	0.734495	0.73221	0.712515	0.712796	0.716602	0.71475	0.716287
	Ca. Nitrosopumilus sp. Nsub (LQMW01)	0.705318	0.683252	0.712494	0.693778	0.702837	0.693848	0.714172	0.698308	0.716357	0.768996	0.769549	0.768038	0.693859	0.685647	0.683758	0.695881	0.695564	0.788501	0.795134	0.792971	0.801614	0.791662	0.794148	0.787973	0.790398	0.787409	0.790964	0.790269	0.895513	1	0.790829	0.72982	0.764699	0.797015	0.793187	0.727778	0.723757	0.734164	0.732948	0.731873	0.711388	0.714229	0.717336	0.715663	0.716802
	Ca. Nitrosopumilus salaria BD31 (AEXL02)	0.704758	0.682434	0.709701	0.696595	0.704267	0.687758	0.695308	0.701679	0.702415	0.7755	0.77519	0.775711	0.688158	0.691849	0.692821	0.705469	0.704309	0.815969	0.825009	0.801124	0.815066	0.804047	0.807228	0.796531	0.802495	0.80082	0.804744	0.8113	0.789276	0.790615	1	0.747826	0.784111	0.811783	0.815053	0.727551	0.722444	0.727093	0.7295	0.724742	0.71134	0.712887	0.7158	0.715098	0.715217
	Nitrosopumilus sp. UBA526 (DAXZ01)	0.692715	0.692887	0.704246	0.69287	0.706306	0.689795	0.693723	0.693359	0.692576	0.725313	0.728238	0.727097	0.698313	0.715595	0.715887	0.721741	0.720811	0.743722	0.747366	0.732321	0.744084	0.735824	0.739963	0.74222	0.743372	0.743558	0.75605	0.744412	0.729051	0.72956	0.748897	1	0.756938	0.753731	0.758766	0.701599	0.69298	0.699976	0.699113	0.697838	0.692115	0.694798	0.698542	0.696864	0.694294
	Ca. Nitrosopumilus sp. cymbastellus (IMG_2626541593)	0.6978	0.69031	0.707761	0.694894	0.704193	0.692584	0.688836	0.690173	0.690988	0.749835	0.752383	0.7516	0.698692	0.705568	0.705038	0.713609	0.711877	0.777872	0.783566	0.770686	0.784995	0.773989	0.775904	0.773271	0.776321	0.774522	0.781442	0.780137	0.76463	0.764454	0.784319	0.7581	1	0.797594	0.800718	0.714407	0.705157	0.712816	0.710634	0.711283	0.697766	0.702044	0.705615	0.703445	0.7056
	B04	0.70337	0.671687	0.710144	0.69713	0.703794	0.665126	0.664372	0.667204	0.667239	0.773686	0.773551	0.773467	0.667555	0.684106	0.684324	0.696258	0.696924	0.81211	0.821286	0.805937	0.821414	0.810216	0.81527	0.798438	0.804451	0.800481	0.803873	0.808151	0.796082	0.797068	0.811999	0.75351	0.796535	1	0.842218	0.727558	0.723201	0.728689	0.728902	0.726614	0.71078	0.712813	0.71535	0.713497	0.715837
	Nitrosopumilus sediminis AR2 (CP003843)	0.7047	0.683458	0.709078	0.694787	0.70495	0.684277	0.693325	0.68998	0.704149	0.773629	0.773047	0.772345	0.689702	0.691606	0.691123	0.702199	0.702052	0.808997	0.819191	0.802237	0.816126	0.80334	0.807856	0.79986	0.804728	0.800848	0.805272	0.808357	0.793201	0.79408	0.816337	0.759609	0.800547	0.841666	1	0.727837	0.720232	0.727731	0.728231	0.726742	0.711659	0.712071	0.715576	0.714518	0.715499
Nitrosopelagicus	Nitrososphaerota archaeon CSP1-1 (LDXL01)	0.700902	0.684379	0.707317	0.695548	0.701999	0.685776	0.691625	0.684997	0.695664	0.730735	0.730869	0.730089	0.687265	0.682206	0.685002	0.689711	0.691059	0.728631	0.73172	0.725266	0.73163	0.726637	0.729181	0.727661	0.729441	0.727631	0.737665	0.72673	0.725814	0.726405	0.728686	0.702221	0.712455	0.72679	0.727225	1	0.718864	0.719296	0.719523	0.718143	0.718243	0.716184	0.719007	0.718922	0.721331
	Nitrososphaerota archaeon (PAAH01)	0.696303	0.67396	0.710783	0.690474	0.706008	0.661331	0.654206	0.655777	0.660718	0.71848	0.720148	0.718627	0.672626	0.671349	0.675743	0.682383	0.68325	0.718034	0.719873	0.717402	0.721809	0.720306	0.722169	0.719827	0.721472	0.719233	0.729421	0.718604	0.72264	0.72252	0.719838	0.691996	0.704835	0.722477	0.720729	0.718179	1	0.752977	0.75593	0.755307	0.717209	0.726231	0.721527	0.7203	0.720908
	Nitrosopelagicus sp. REDSEA-S31_B2 (LUPB01)	0.701122	0.687265	0.717928	0.693766	0.703004	0.69848	0.701339	0.689353	0.707985	0.724742	0.727182	0.726011	0.701248	0.68164	0.682187	0.690305	0.690213	0.724742	0.727227	0.725895	0.730055	0.724908	0.728937	0.729722	0.727821	0.727064	0.737724	0.725576	0.732907	0.734349	0.728893	0.700389	0.712942	0.72768	0.72603	0.720052	0.755324	1	0.829759	0.843227	0.718536	0.722242	0.723208	0.720693	0.723379
	Nitrososphaerota archaeon casp-thauma4 (LFEZ01)	0.6985	0.66566	0.723238	0.694529	0.707833	0.659156	0.651418	0.655513	0.653691	0.726706	0.728824	0.727574	0.648961	0.673326	0.670693	0.685062	0.687502	0.72523	0.728768	0.728079	0.730784	0.725277	0.729357	0.727594	0.729148	0.725618	0.738341	0.725546	0.732848	0.733467	0.730006	0.696781	0.708518	0.730084	0.725856	0.720194	0.756721	0.829424	1	0.861982	0.715306	0.722233	0.721678	0.720789	0.721147
	Ca. Nitrosopelagicus brevis CN25 (CP007026)	0.701711	0.68327	0.724073	0.695424	0.705686	0.702739	0.692003	0.689462	0.697822	0.724912	0.725962	0.725771	0.693025	0.68241	0.680853	0.689828	0.690759	0.724164	0.725946	0.726601	0.729955	0.723855	0.727753	0.727944	0.728309	0.727719	0.736852	0.725183	0.732325	0.732034	0.728804	0.698751	0.711838	0.727414	0.728064	0.719273	0.755592	0.84409	0.862863	1	0.717227	0.723309	0.724581	0.720373	0.721333
	Thaumarchaeote SCGC AAA799-O18 (JOTC01)	0.695053	0.683459	0.705902	0.687703	0.69966	0.686076	0.689558	0.695522	0.680923	0.711103	0.713284	0.710525	0.678779	0.678945	0.6748	0.687687	0.686393	0.713878	0.71399	0.708473	0.711318	0.710558	0.714074	0.713956	0.713941	0.712976	0.721833	0.711181	0.712505	0.713226	0.714441	0.691203	0.696727	0.710482	0.710914	0.71839	0.717294	0.716327	0.714112	0.717209	1	0.78085	0.803718	0.80885	0.814215
	Nitrososphaerota archaeon (PAQJ01)	0.696831	0.673741	0.714465	0.691549	0.697578	0.666292	0.667633	0.663991	0.668891	0.712305	0.714072	0.713419	0.669655	0.67685	0.680828	0.684282	0.687613	0.716006	0.715736	0.711506	0.713785	0.710473	0.715341	0.713892	0.716254	0.712739	0.724666	0.712173	0.711816	0.711834	0.714106	0.694968	0.701557	0.7133	0.713508	0.716615	0.723487	0.720496	0.721359	0.72134	0.781219	1	0.832747	0.84002	0.841951
	Nitrososphaerota archaeon AC-647-F08 (GC_ 007036345)	0.696589	0.69405	0.714702	0.69406	0.701789	0.696681	0.711275	0.710894	0.714649	0.717276	0.71946	0.71665	0.706517	0.684582	0.686523	0.692486	0.691133	0.716298	0.716629	0.712739	0.718734	0.715326	0.716987	0.717706	0.717918	0.717409	0.724604	0.715473	0.717363	0.717626	0.717673	0.695709	0.705982	0.715119	0.716413	0.720545	0.722607	0.722963	0.721298	0.725481	0.800293	0.834491	1	0.873689	0.878409
	Nitrososphaerota archaeon SCGC AAA007-O23 (ARWO01)	0.695972	0.683524	0.7165	0.689481	0.699225	0.688197	0.693065	0.68778	0.691759	0.714216	0.717043	0.715063	0.6967	0.683969	0.682433	0.689215	0.68876	0.715508	0.715426	0.710916	0.71591	0.713099	0.715815	0.715118	0.7149	0.714451	0.724558	0.714184	0.714728	0.713988	0.717075	0.695268	0.704298	0.713984	0.714538	0.719065	0.722143	0.722212	0.722128	0.720988	0.80793	0.840313	0.873879	1	0.940373
	B05	0.692402	0.674887	0.711832	0.69038	0.700007	0.667874	0.674163	0.667203	0.668247	0.71248	0.718132	0.715246	0.672656	0.679024	0.677499	0.682442	0.683191	0.722163	0.715273	0.709236	0.712539	0.711642	0.715208	0.711766	0.715932	0.712537	0.72714	0.713124	0.713663	0.712145	0.716427	0.694014	0.705169	0.714209	0.711703	0.719133	0.72106	0.721308	0.720079	0.717415	0.813149	0.842296	0.880998	0.942581	1
Bacteria		Patescibacteria					Bacteroidota				SAR324				Nitrospirota		Bdellovibrionota						Pseudomonadota
		Ca. Campbellbacteria (PDQZ01)	Ca. Paceibacter sp.(JABACC01)	B10	Ca. Paceibacter sp.(JABAAZ01)	Ca. Paceibacter sp.(JABAAK01)	Bacteroidota bacterium (CFB group) (PKDX01)	Bacteroidota bacterium (CFB group) (DLYY01)	B09	Bacteroidota SW_11_45_7 (PXTV01)	SAR324 cluster bacterium(JABAAJ01)	SAR324 cluster bacterium(JABAAQ01)	Ca. Lambdaproteobacteria (PDZZ01)	B06	Nitrospirota bacterium UBA9942 (DMSO01)	B08	B12	Bdellovibrionales RBG_16_40_8 (MEPT01)	Proteobacteria bacterium SG_bin7(LWDK01 )	B11	Bdellovibrionales bacterium(SXSP01)	Bdellovibrionales bacterium(SXRI01)	Alphaproteobacteria bacterium (PFND01)	Alphaproteobacteria bacterium bin98 (MPNG01)	B07	Halothiobacillaceae bacterium UBA5861 (DJFX01)	Ectothiorhodospiraceae bacterium (SLKC01)	B13	B14	Gammaproteobacteria bacterium Gsub(JYIN01)	uncultured SUP05 cluster bacterium(FXLX01)	Sulfur-oxidizer endosymbiont(FQTP01)
Patescibacteria	Ca. Campbellbacteria (PDQZ01)	1	0.710558	0.693666	0.700105	0.679982	0.6568	0	0.66547	0	0.67587	0.652615	0.67204	0.670183	0	0.706524	0	0.7024	0.69301	0.69004	0	0	0.64074	0.69675	0.685576	0.663285	0.77876	0	0.680942	0.690178	0.683652	0.700913
	Ca. Paceibacter sp.(JABACC01)	0.704884	1	0.674842	0.688523	0.681049	0	0.64496	0.64308	0	0.67722	0.653355	0.64786	0.6696	0.64744	0.702285	0.64803	0.692987	0.705725	0.690168	0	0	0	0.70687	0.69545	0.63609	0	0	0.6862	0.680585	0.682185	0.692863
	B10	0.686983	0.670756	1	0.727719	0.684842	0	0	0.66917	0	0.668943	0.66622	0	0.685135	0	0.698555	0.74101	0.700175	0.70661	0.694415	0	0	0	0.71954	0.689083	0.64802	0.82759	0	0.68908	0.69561	0.681735	0.68421
	Ca. Paceibacter sp.(JABAAZ01)	0.67008	0.672091	0.702834	1	0.773745	0	0	0	0	0.70143	0	0	0.64645	0	0	0	0	0	0	0	0	0	0	0	0	0	0	0	0.64859	0	0
	Ca. Paceibacter sp.(JABAAK01)	0.678749	0.681043	0.679628	0.769952	1	0	0	0.65322	0	0.71595	0.75974	0	0.65788	0	0.784697	0	0	0	0.646185	0	0	0	0	0	0	0	0	0	0.64955	0.6577	0.63346
Bacteroidota	Bacteroidota bacterium (CFB group) (PKDX01)	0	0.6596	0.6477	0.67442	0	1	0.87654	0.678053	0.677688	0.67646	0.678065	0.654265	0.639845	0.66313	0.660695	0.663555	0.67105	0.663076	0.66867	0.6959	0	0.69016	0	0.666705	0.657565	0.717323	0.64672	0.64337	0.652212	0.666722	0.649263
	Bacteroidota bacterium (CFB group) (DLYY01)	0	0	0.66104	0.67151	0	0.876179	1	0.676256	0.682521	0.64422	0	0.661025	0.656155	0.65967	0	0.66444	0.678417	0.669595	0	0.68293	0	0.6757	0	0	0	0.685425	0.662962	0.66869	0.65746	0.662295	0.643095
	B09	0.65882	0	0.67247	0.64334	0.64503	0.679497	0.675871	1	0.671839	0.673388	0.67672	0.67544	0.679013	0.6565	0.686421	0.661898	0.65629	0.659512	0.652335	0.675305	0.66593	0.68774	0	0.66727	0.65854	0.68931	0.6659	0.679115	0.66403	0.720195	0.680482
	Bacteroidota SW_11_45_7 (PXTV01)	0	0	0	0	0	0.666541	0.676572	0.673396	1	0	0	0.66848	0	0	0.658555	0	0.67647	0	0.64858	0.659895	0	0	0	0	0.68999	0	0	0	0	0	0
SAR324	SAR324 cluster bacterium(JABAAJ01)	0.672092	0.68457	0.66764	0.65631	0.72998	0.668643	0	0.68209	0	1	0.867956	0.682854	0.68959	0	0.67752	0.672307	0.663678	0.669982	0.67831	0.6535	0	0	0	0.66395	0.659373	0	0.660095	0.688714	0.694164	0.6842	0.673405
	SAR324 cluster bacterium(JABAAQ01)	0.66496	0.66491	0.67413	0	0.736175	0.68811	0	0.67432	0	0.859667	1	0.686433	0.669387	0	0	0.681212	0.64564	0.68666	0.671605	0	0	0.65047	0	0.6644	0.64545	0	0.65101	0.72023	0.660395	0.694655	0.683198
	Ca. Lambdaproteobacteria (PDZZ01)	0	0.66632	0.65447	0.64403	0	0.673457	0.668457	0.699533	0.671325	0.676799	0.677072	1	0.678496	0.679885	0.678802	0.675622	0.674866	0.670458	0.676866	0.675867	0.671968	0.68415	0	0.670425	0.676631	0.67904	0.665423	0.667592	0.672687	0.671136	0.672108
	B06	0.665892	0.68622	0.667837	0.64599	0	0.6326	0.63717	0.68838	0.6539	0.714206	0.679933	0.681137	1	0.68102	0.727546	0.700141	0.702077	0.70932	0.705596	0.66552	0.65873	0.674305	0.720108	0.711681	0.661326	0.77213	0.660232	0.712325	0.695351	0.715496	0.712113
Nitrospirota	Nitrospirota bacterium UBA9942 (DMSO01)	0	0	0.65453	0	0.65011	0.67463	0	0.67577	0	0.65434	0.669435	0.681304	0.65949	1	0.673729	0.6672	0.64898	0.66927	0.665535	0.6452	0	0.65152	0	0.63141	0.657175	0	0.65389	0.65348	0.657613	0.655247	0.64987
	B08	0.685915	0.677535	0.69524	0	0.77213	0.649683	0.66627	0.684427	0.68113	0.666874	0.6583	0.680174	0.740079	0.652614	1	0.693803	0.698767	0.684682	0.699071	0.664427	0.68636	0.67676	0.806018	0.73642	0.677427	0.694952	0.731284	0.710514	0.696221	0.72678	0.711257
Bdellovibrionota	B12	0	0.64564	0.64301	0	0	0.67157	0.66669	0.733449	0	0.68099	0.684817	0.694109	0.688098	0.65621	0.663407	1	0.680669	0.675143	0.686471	0.665104	0.671699	0.66913	0.697257	0.660305	0.671108	0.771155	0.65736	0.670917	0.674388	0.672704	0.650003
	Bdellovibrionales RBG_16_40_8 (MEPT01)	0.67535	0.68444	0.669	0.65953	0.65135	0.667823	0.643563	0.668114	0.67632	0.668468	0.668467	0.679775	0.68483	0.656175	0.707867	0.683339	1	0.68825	0.683256	0.674752	0.677616	0.668227	0.74795	0.681802	0.679247	0.689	0.666532	0.686852	0.670313	0.694904	0.685921
	Proteobacteria bacterium SG_bin7(LWDK01 )	0.664465	0.68356	0.666343	0.67017	0	0.665618	0.667665	0.672677	0.657995	0.666605	0.663447	0.679963	0.672033	0.68473	0.688529	0.681966	0.687357	1	0.676854	0.682025	0.678591	0.656457	0.69305	0.687387	0.67535	0.706107	0.661724	0.669778	0.677074	0.671084	0.658948
	B11	0.665008	0.71556	0.663712	0.65078	0.67265	0.662923	0.65468	0.660608	0.656645	0.6826	0.674639	0.697698	0.719561	0.69318	0.729403	0.691445	0.683939	0.676017	1	0.67907	0.65001	0.66979	0.76833	0.693121	0.66813	0.83553	0.645	0.713371	0.695401	0.708908	0.718269
	Bdellovibrionales bacterium(SXSP01)	0	0	0	0	0	0	0.64765	0	0	0.65233	0	0	0	0	0.666937	0.662466	0.670787	0.672248	0.658295	1	0.705166	0.67815	0	0	0.67935	0.664705	0.64572	0	0	0	0
	Bdellovibrionales bacterium(SXRI01)	0	0	0	0	0	0	0.63677	0	0	0	0	0.66424	0	0	0.66431	0.668128	0.675997	0.672942	0.64284	0.707494	1	0	0	0	0.68385	0.668955	0.64973	0	0	0	0
Pseudomonadota	Alphaproteobacteria bacterium (PFND01)	0	0	0	0	0	0.65175	0.67482	0.6899	0	0	0.64994	0.705738	0.678593	0	0.68682	0.66758	0.659615	0.64599	0.663825	0.69454	0	1	0	0.669932	0.671487	0.676157	0.682123	0.66193	0.672343	0.668495	0.64943
	Alphaproteobacteria bacterium bin98 (MPNG01)	0.64872	0.676727	0.71501	0.64122	0	0.651755	0	0	0	0.66304	0.65909	0.698713	0.71835	0	0.771071	0.72226	0.714105	0.719925	0.709977	0.66467	0	0.6745	1	0.72559	0.665542	0.76822	0.65005	0.711072	0.712505	0.687903	0.706848
	B07	0.70103	0.68176	0.680195	0	0	0.652913	0.67016	0.663493	0	0.659533	0.658965	0.696865	0.703682	0	0.738332	0.694673	0.70061	0.68972	0.699096	0	0.68095	0.68941	0.774866	1	0.662623	0.698594	0.677245	0.750538	0.691475	0.734358	0.735502
	Halothiobacillaceae bacterium UBA5861 (DJFX01)	0.64126	0.65471	0.64802	0	0	0.67333	0.667005	0.67001	0.673753	0.660287	0.667167	0.685468	0.662375	0.647525	0.670482	0.677309	0.69006	0.667866	0.677307	0.67258	0.66589	0.667364	0.6652	0.665779	1	0.676248	0.687234	0.672077	0.67659	0.677388	0.676193
	Ectothiorhodospiraceae bacterium (SLKC01)	0	0	0	0	0	0	0.65725	0.68611	0.67147	0	0	0.67513	0	0.63216	0.682452	0	0.64301	0.650125	0	0.683994	0.66257	0.669973	0	0.64405	0.680955	1	0.689676	0.662942	0.664924	0.655039	0.666336
	B13	0	0	0.63599	0	0	0.652388	0.661745	0.656895	0	0.665299	0.65903	0.678293	0.65169	0.65925	0.738568	0.67803	0.664635	0.657336	0.660845	0.697523	0.666965	0.669887	0	0.65752	0.687002	0.686827	1	0.673493	0.679161	0.674354	0.673122
	B14	0.69668	0.67608	0.663615	0.67105	0	0.66375	0.65711	0.726656	0	0.691421	0.680914	0.687774	0.719851	0.64342	0.728426	0.690738	0.692858	0.684645	0.715295	0.658285	0.662755	0	0.773793	0.747946	0.675704	0.69601	0.671197	1	0.708009	0.70434	0.706924
	Gammaproteobacteria bacterium Gsub(JYIN01)	0.684427	0.680155	0.661713	0.657197	0.67479	0.661168	0.667325	0.682855	0	0.68214	0.6672	0.685182	0.730364	0.641715	0.707686	0.694771	0.686986	0.665484	0.695773	0.67126	0.6309	0.670408	0.784237	0.691571	0.674957	0.682084	0.675251	0.708139	1	0.720302	0.723238
	uncultured SUP05 cluster bacterium(FXLX01)	0.679727	0.672905	0.665272	0.65972	0.64556	0.670157	0.653813	0.677106	0	0.678507	0.668533	0.675669	0.703691	0.649372	0.73397	0.686483	0.697144	0.680397	0.694791	0.675645	0.68102	0.673623	0.707154	0.712747	0.677905	0.672805	0.672994	0.706313	0.721616	1	0.936417
	Sulfur-oxidizer endosymbiont(FQTP01)	0.671705	0.68302	0.663075	0.659615	0	0.661259	0.659947	0.665825	0.68414	0.683004	0.682177	0.680238	0.719861	0.646235	0.730051	0.701219	0.6976	0.682989	0.700445	0.67016	0.67906	0.656587	0.702116	0.73278	0.676594	0.68142	0.669893	0.706197	0.722146	0.936661	1

## Sheet: Table S4
Supplementary Table 4.		Relative abundence of 14 sponge-associated MAGs in sponge Bathydorus sp. SQW35.
Genome	SQW35-1-Relative abundence (%)	SQW35-2-Relative abundence (%)	SQW35-1-Mean	SQW35-2-Mean
B01	71.4645	69.1572	1447.23	1139.03
B14	2.42791	3.23313	49.1676	53.2501
B04	0.738095	0.228516	14.9471	3.76368
B02	0.604549	4.02667	12.2427	66.3197
B11	0.578121	0.00216494	11.7075	0.0356569
B07	0.569652	1.0609	11.536	17.4732
B03	0.360279	1.85694	7.29601	30.584
B08	0.304825	0.41619	6.173	6.8547
B05	0.104195	0.156931	2.11005	2.58467
B13	0.0373559	0.422672	0.756493	6.96145
B06	0.0118784	0.815981	0.24055	13.4393
B12	0.00134045	0.136013	0.0271454	2.24015
B10	0.000537279	0.108992	0.0108804	1.79512
B09	0.000110659	0.200392	0.00224096	3.30048
unmapped	22.7967	18.1773	NA	NA

## Sheet: Table S5
Supplementary Table 5.		Target samples in the SMP and D-SMP databases that contain sequences matching the 16S rRNA gene of MAG B01 with identity ≥ 96% and relative abundances >0.1% reveal the global distribution of the symbiont. To investigate the distribution of B01 in sponges and surrounding environmental samples, its 16S rRNA gene sequence as a query was searched against the Sponge Microbiome Project (SMP) using BLAS…
The Sponge Microbiome Project (SMP) database (Moitinho-Silva et al., 2017b)
host_scientific_name	Id100	Id99	Id98	Id97	Id96
Dactylocalycidae	0.2325	0	0	0	0
Dactylocalycidae	0.0878	0	0	0	0
Dactylocalycidae	0.086	0	0	0	0
Porifera	0	0.6846	0	0	0
Porifera	0	0.622	0	0	0
Porifera	0	0.6183	0	0	0
Porifera	0	0.6402	0	0	0
Porifera	0	0.4788	0	0	0
Aphrocallistes beatrix	0	0.5015	0.1209	0.0068	0
Aphrocallistes beatrix	0	0.2478	0.0626	0.004	0
Aphrocallistes beatrix	0	0.1983	0.0491	0.0025	0
Axinella sp.	0	0.466	0.1209	0.0078	0
Aphrocallistes beatrix	0	0.0047	0.0011	0	0
marine metagenome	0	0	0	0	0.0008
marine metagenome	0	0	0	0	0.0006
marine metagenome	0	0	0	0	0.0005
The Deep-sea Sponge Microbiome Project database (D-SMP) (Busch et al., 2022)
host_scientific_name	Id100	Id99.63	Id99.26	Id98.89
Pheronema carpenteri	0.000634961	0	0	0
Pheronema carpenteri	0.000489147	0	0	0
Pheronema carpenteri	0.000565291	0	0	0
Pheronema carpenteri	7.4e-05	0	0	0
Pheronema carpenteri	0.000490984	0	0	0
Pheronema carpenteri	0	7.87e-05	0	0
Bathydorus sp.	0	0.00212497	0	0
Bathydorus sp.	0	0.000139688	0	0
Aphrocallistes beatrix	0	0.000126019	0	0
Aphrocallistes beatrix	0	0.000438317	0	0
Aphrocallistes beatrix	0	0.00328628	0	0
Aphrocallistes beatrix	0	0.00635239	0	0
Aphrocallistes beatrix	0	0.000631679	0	0
Aphrocallistes beatrix	0	0.00103302	0	0
Aphrocallistes beatrix	0	0.000389712	0	0
Aphrocallistes beatrix	0	0.00221098	0	0
Aphrocallistes beatrix	0	0.00656885	0	0
Aphrocallistes beatrix	0	0.0011906	0	0
Aphrocallistes beatrix	0	0.00242789	0	0
Saccocalyx tetractinus	0	0	0.000175724	0
Rossellinae indet	0	0	0.000260836	0
Lophocalyx sp.	0	0	0.000355429	0
Lophocalyx sp.	0	0	0.000376194	0
Scyphidium australiense	0	0	0	0.000324549
Acanthascus sp.	0	0	0	0.000207529

## Sheet: Table S6
Supplementary Table 6.		KEGG annotation of Bdellovibrionota MAGs. The main differences are shown between sponge-associated and free-living Bdellovibrionota.
ID		B11	B12	DCMZ01	DDUL01	DDVI01	DKGG01	LNDT01	LWDK01	MEPT01	NCGL01	SKLV01	SKYF01	SYLX01	BDFO01	FWZT01	NZ_CP017834	DGKJ01	DJCR01	MEPR01	PAVS01	PCUW01	PPDJ01
type IV pilus
K02650	type IV pilus assembly protein PilA	0	2	0	2	1	1	1	1	1	0	1	1	0	0	0	0	1	1	1	1	0	1
K02652	type IV pilus assembly protein PilB	0	0	2	1	2	2	1	2	1	1	0	1	1	1	2	0	2	2	2	1	1	0
K02653	type IV pilus assembly protein PilC	0	0	1	1	1	1	1	2	1	1	1	1	2	1	1	0	2	1	0	1	0	0
K02654	leader peptidase (prepilin peptidase) / N-methyltransferase [EC:3.4.23.43 2.1.1.-]	1	0	1	1	1	1	1	1	1	1	1	1	1	1	1	1	1	1	1	1	0	1
K02656	type IV pilus assembly protein PilF	0	0	1	1	1	1	1	1	1	1	1	1	1	0	0	0	1	1	1	0	0	1
K02666	type IV pilus assembly protein PilQ	0	0	0	1	0	1	0	1	0	0	1	1	1	0	0	0	0	0	0	0	0	0
K02665	type IV pilus assembly protein PilP	0	1	1	1	0	1	1	1	1	0	1	1	1	0	0	0	0	0	0	0	0	0
K02664	type IV pilus assembly protein PilO	1	1	0	1	1	1	1	1	1	1	1	1	1	1	1	0	1	1	1	0	0	0
K02663	type IV pilus assembly protein PilN	0	0	1	0	0	0	0	0	0	0	0	1	0	0	0	0	0	0	0	0	0	0
K02662	type IV pilus assembly protein PilM	1	1	2	2	2	2	2	2	3	2	2	2	2	2	2	1	2	2	2	1	0	1
K02676	type IV pilus assembly protein PilZ	0	0	0	0	0	0	0	0	0	0	0	0	0	1	1	0	0	0	0	0	0	0
K02667	two-component system, NtrC family, response regulator PilR	0	1	0	0	1	1	1	1	0	1	1	1	1	0	0	0	1	1	0	0	0	0
K02668	two-component system, NtrC family, sensor histidine kinase PilS [EC:2.7.13.3]	0	0	1	1	1	1	1	1	1	1	1	1	1	0	0	0	1	1	0	0	0	0
K02669	twitching motility protein PilT	1	1	3	3	1	3	4	3	2	1	3	2	3	3	2	0	2	2	2	3	1	1
Chemotaxis proteins
K03407	two-component system, chemotaxis family, sensor kinase CheA [EC:2.7.13.3]	0	0	2	0	2	1	0	1	1	2	0	1	3	5	3	4	0	0	2	0	1	1
K03408	purine-binding chemotaxis protein CheW	0	0	2	0	3	1	1	3	1	3	0	0	3	8	3	3	0	0	3	0	0	2
K03409	chemotaxis protein CheX	0	0	2	0	2	1	1	2	2	2	0	1	5	2	4	2	1	1	3	0	1	2
K03410	chemotaxis protein CheC	0	0	0	0	0	0	0	0	0	0	0	0	0	0	2	0	0	0	0	0	0	0
K03411	chemotaxis protein CheD [EC:3.5.1.44]	0	0	0	0	1	0	0	0	0	0	0	0	2	2	0	0	0	0	0	0	0	1
K00575	chemotaxis protein methyltransferase CheR [EC:2.1.1.80]	0	0	2	0	4	2	0	2	0	3	0	1	4	6	1	2	0	0	2	0	1	2
K03412	two-component system, chemotaxis family, response regulator CheB [EC:3.1.1.61]	0	0	4	0	3	2	0	6	3	2	0	0	6	10	3	6	0	0	2	0	1	1
K13924	two-component system, chemotaxis family, CheB/CheR fusion protein [EC:2.1.1.80 3.1.1.61]	0	0	0	0	0	0	1	1	1	0	0	0	2	3	2	0	0	0	1	1	0	0
K03413	two-component system, chemotaxis family, response regulator CheY	0	0	1	0	2	1	1	2	1	1	0	1	6	3	2	2	1	1	1	0	2	0
K03415	two-component system, chemotaxis family, response regulator CheV	0	0	0	0	1	0	0	0	0	0	0	0	0	1	1	2	0	0	0	0	0	0
K03406	methyl-accepting chemotaxis protein, mcp	0	0	6	0	12	5	3	5	6	12	0	1	29	13	19	27	1	1	10	0	2	8
K02556	chemotaxis protein MotA	0	0	4	1	4	4	2	2	4	4	4	2	4	5	8	1	2	2	5	1	1	2
K02557	chemotaxis protein MotB	0	0	0	0	3	0	0	1	1	3	3	2	3	3	7	1	2	2	5	0	0	0
Flagellar
C Type-III secretion
K02411	flagellar assembly protein FliH	0	0	1	1	1	1	1	1	1	1	1	1	1	0	0	0	1	1	1	1	1	0
K02412	flagellum-specific ATP synthase [EC:3.6.3.14]	0	0	1	1	1	1	1	1	0	0	1	0	1	1	1	1	0	1	1	1	0	0
K02418	flagellar protein FliO/FliZ	0	0	1	1	0	1	1	1	1	1	1	1	1	1	1	1	1	1	1	2	1	1
K02419	flagellar biosynthetic protein FliP	0	0	1	1	1	1	1	1	1	1	1	1	1	1	1	1	1	1	1	2	1	1
K02420	flagellar biosynthetic protein FliQ	0	0	1	1	1	1	1	1	1	1	1	1	1	1	1	1	1	1	1	2	1	1
K02421	flagellar biosynthetic protein FliR	0	0	1	1	1	1	1	1	1	1	1	1	1	1	1	1	1	1	1	0	0	0
K02400	flagellar biosynthesis protein FlhA	0	0	1	1	1	1	1	1	1	1	1	1	0	1	1	1	1	1	1	2	1	1
K02401	flagellar biosynthetic protein FlhB	0	0	1	1	1	1	1	1	1	1	1	1	1	1	1	0	1	1	1	2	1	1
C Motor/switch
K02556	chemotaxis protein MotA	0	0	4	1	4	4	2	2	4	4	4	2	4	5	8	1	2	2	5	1	1	2
K02557	chemotaxis protein MotB	0	0	0	0	3	0	0	1	1	3	3	2	3	3	7	1	2	2	5	0	0	0
C C-ring
K02410	flagellar motor switch protein FliG	0	0	2	1	1	1	1	1	1	2	1	1	1	3	3	2	1	1	2	3	2	1
K02416	flagellar motor switch protein FliM	0	0	1	1	1	1	1	1	1	1	1	1	1	1	1	1	1	1	1	2	1	1
K02417	flagellar motor switch protein FliN/FliY	0	0	1	1	1	1	1	1	1	1	1	1	1	1	1	1	1	1	1	2	1	1
C M,S,P and L rings
K02409	flagellar M-ring protein FliF	0	0	1	1	1	1	1	1	1	1	1	1	1	1	1	1	1	1	1	1	1	1
K02394	flagellar P-ring protein precursor FlgI	0	0	1	1	1	1	1	1	1	1	1	1	1	1	1	1	1	1	1	1	1	1
K02386	flagella basal body P-ring formation protein FlgA	0	0	1	1	1	1	1	1	1	1	1	1	1	1	1	1	1	1	1	1	1	1
K02393	flagellar L-ring protein precursor FlgH	0	0	1	1	1	1	1	1	1	1	1	1	1	0	0	0	1	1	1	1	1	1
C Rod,hook and filament
K02387	flagellar basal-body rod protein FlgB	0	0	1	1	1	1	1	1	1	1	1	1	1	1	1	1	1	1	1	1	1	1
K02388	flagellar basal-body rod protein FlgC	0	0	1	2	1	1	2	1	1	1	1	1	1	1	1	1	1	1	1	2	1	1
K02389	flagellar basal-body rod modification protein FlgD	0	0	1	1	1	1	1	1	0	1	1	1	1	1	1	1	1	1	1	1	1	1
K02391	flagellar basal-body rod protein FlgF	0	0	1	1	1	1	1	1	1	1	1	1	1	1	1	0	0	0	0	1	1	1
K02392	flagellar basal-body rod protein FlgG	0	0	1	1	1	1	1	1	1	1	1	1	0	1	1	1	1	1	1	1	1	1
K02395	flagellar protein FlgJ	0	0	1	1	1	1	1	1	1	1	1	1	1	1	1	1	1	1	1	1	1	0
K02390	flagellar hook protein FlgE	0	0	1	1	1	1	1	1	0	0	1	1	1	1	1	1	1	1	1	1	1	1
K02408	flagellar hook-basal body complex protein FliE	0	0	1	1	1	1	1	1	1	1	1	1	1	1	1	1	1	1	1	1	1	1
K02396	flagellar hook-associated protein 1 FlgK	0	0	1	1	1	1	1	1	2	1	1	1	1	1	1	1	1	1	1	1	1	1
K02397	flagellar hook-associated protein 3 FlgL	0	0	1	1	1	1	1	1	1	1	1	1	1	1	1	1	1	1	1	1	1	1
K02407	flagellar hook-associated protein 2	0	0	1	1	1	1	1	1	1	1	1	1	1	1	1	1	1	1	1	1	1	1
K02414	flagellar hook-length control protein FliK	0	0	1	1	1	1	0	1	0	1	1	1	0	1	0	0	1	1	1	0	0	0
K02415	flagellar FliL protein	1	0	3	3	3	3	3	3	2	3	3	3	3	2	1	1	3	3	3	4	2	2
K02406	flagellin	0	0	8	6	7	7	6	7	7	7	6	6	6	7	9	8	5	5	6	8	6	6
K02383	flagellar protein FlbB	0	0	0	1	1	0	0	0	0	1	1	1	1	0	0	0	1	1	1	0	0	0
K02385	flagellar protein FlbD	0	0	0	0	0	1	0	0	0	0	0	0	0	1	1	1	1	1	1	0	0	0
C Regulation
K02405	RNA polymerase sigma factor for flagellar operon FliA	1	1	1	1	1	1	1	1	0	1	1	1	1	1	1	1	1	1	1	2	1	1
K02398	negative regulator of flagellin synthesis FlgM	0	1	1	1	1	1	1	1	1	1	1	1	1	1	1	1	1	1	1	1	1	1
K02404	flagellar biosynthesis protein FlhF	0	0	1	1	1	1	1	1	1	1	1	1	1	1	1	1	1	1	1	0	0	0
K04562	flagellar biosynthesis protein FlhG	0	0	2	2	1	2	2	2	2	1	1	2	2	1	1	2	2	2	1	1	1	1
C Chaperones
K02399	flagella synthesis protein FlgN	0	0	1	1	1	1	1	1	0	1	1	1	1	1	0	0	1	1	1	1	1	1
K02413	flagellar FliJ protein	0	0	1	1	1	1	1	1	0	1	1	1	1	1	0	1	1	1	1	1	1	1
K02422	flagellar protein FliS	0	0	1	1	1	1	1	1	1	1	1	1	1	1	1	1	1	1	1	1	1	1
K02423	flagellar protein FliT	0	0	1	1	0	1	1	0	1	0	0	0	1	0	0	0	1	1	1	0	0	0
K13626	flagellar assembly factor FliW	0	1	1	1	1	1	1	1	1	1	1	1	2	1	1	1	1	1	1	1	1	1
Invaded prey cell
Peptidoglycan biosynthesis [PATH:ko00550]
D K00790	UDP-N-acetylglucosamine 1-carboxyvinyltransferase [EC:2.5.1.7]	1	1	1	1	1	1	1	1	1	1	1	1	1	1	1	1	1	1	1	1	1	1
D K00075	UDP-N-acetylmuramate dehydrogenase [EC:1.3.1.98]	1	1	1	1	1	1	1	1	1	1	1	1	1	1	1	1	1	1	1	1	1	1
D K01924	UDP-N-acetylmuramate--alanine ligase [EC:6.3.2.8]	1	1	1	1	1	1	1	1	1	1	1	1	1	1	1	1	1	1	1	1	1	1
D K01925	UDP-N-acetylmuramoylalanine--D-glutamate ligase [EC:6.3.2.9]	1	1	1	1	1	1	1	1	0	1	1	1	1	0	0	1	1	1	1	0	0	0
D K01928	UDP-N-acetylmuramoyl-L-alanyl-D-glutamate--2,6-diaminopimelate ligase [EC:6.3.2.13]	1	1	1	1	1	1	1	1	1	1	1	1	1	1	1	1	1	1	1	0	0	0
D K01921	D-alanine-D-alanine ligase [EC:6.3.2.4]	1	1	2	1	1	0	1	1	0	1	2	2	1	1	1	1	1	1	3	2	3	2
D K01929	UDP-N-acetylmuramoyl-tripeptide--D-alanyl-D-alanine ligase [EC:6.3.2.10]	1	0	1	1	1	1	1	1	1	1	1	1	1	1	1	0	1	1	0	0	0	1
D K06153	undecaprenyl-diphosphatase [EC:3.6.1.27]	1	1	1	1	1	1	1	1	1	1	1	1	1	1	1	1	1	1	2	1	1	1
D K19302	undecaprenyl-diphosphatase [EC:3.6.1.27]	0	0	1	1	1	1	1	2	0	1	1	1	2	3	1	0	1	1	0	2	0	0
D K01000	phospho-N-acetylmuramoyl-pentapeptide-transferase [EC:2.7.8.13]	1	0	1	1	1	1	1	1	1	1	1	1	1	1	1	1	1	1	1	1	1	1
D K02563	UDP-N-acetylglucosamine--N-acetylmuramyl-(pentapeptide) pyrophosphoryl-undecaprenol N-acetylglucosamine transferase [EC:2.4.1.227]	1	1	1	1	1	1	1	1	1	1	1	1	1	1	1	1	1	1	1	1	1	1
D K03980	putative peptidoglycan lipid II flippase	1	1	1	2	1	1	1	1	1	1	1	1	1	1	1	1	1	1	1	2	1	1
D K03814	monofunctional biosynthetic peptidoglycan transglycosylase [EC:2.4.1.-]	0	0	0	1	1	0	1	0	0	0	0	0	1	1	0	0	1	1	1	0	1	0
D K05367	penicillin-binding protein 1C [EC:2.4.1.-]	0	0	0	0	0	0	0	0	0	0	0	0	2	1	1	0	0	0	1	0	0	0
D K05366	penicillin-binding protein 1A [EC:2.4.1.- 3.4.-.-]	1	1	1	1	1	1	1	1	1	1	1	0	1	1	1	1	1	1	2	1	1	1
D K05365	penicillin-binding protein 1B [EC:2.4.1.129 3.4.-.-]	0	1	1	1	1	1	1	1	1	1	1	1	1	1	1	0	1	1	1	0	0	0
D K05515	penicillin-binding protein 2	1	1	1	1	1	1	1	1	1	1	1	1	1	1	1	1	1	1	1	1	1	1
D K03587	cell division protein FtsI (penicillin-binding protein 3)	1	1	1	1	1	1	1	1	1	1	1	1	1	1	1	2	1	1	1	1	1	1
D K07259	D-alanyl-D-alanine carboxypeptidase / D-alanyl-D-alanine-endopeptidase (penicillin-binding protein 4) [EC:3.4.16.4 3.4.21.-]	1	1	2	2	2	1	2	1	0	2	1	2	2	1	1	1	0	0	1	1	1	2
D K07260	D-alanyl-D-alanine carboxypeptidase [EC:3.4.16.4]	0	0	0	0	0	0	0	0	0	0	0	0	2	0	0	0	0	0	0	2	1	1

## Sheet: Table S7
Supplementary Table 7.		KEGG annotation of key genes in 14 SQW35 sponge-associated symbionts. Key genes mentioned in this paper were colored in red.
KEGG	B01	B02	B03	B04	B05	B06	B07	B08	B09	B10	B11	B12	B13	B14	Function
Carbon fixation pathways in prokaryotes
K00169	0	0	0	0	0	0	0	2	0	0	0	0	0	0	porA; pyruvate ferredoxin oxidoreductase alpha subunit [EC:1.2.7.1]
K00172	0	0	0	0	0	0	0	2	0	0	0	0	0	0	porG; pyruvate ferredoxin oxidoreductase gamma subunit [EC:1.2.7.1]
K01007	0	0	0	0	0	1	0	0	0	0	0	0	0	1	pps, ppsA; pyruvate, water dikinase [EC:2.7.9.2]
K01006	1	1	0	1	1	1	0	1	0	0	1	1	0	0	ppdK; pyruvate, orthophosphate dikinase [EC:2.7.9.1]
K01595	0	0	0	0	0	1	0	0	0	0	0	0	0	0	ppc; phosphoenolpyruvate carboxylase [EC:4.1.1.31]
K01958	0	0	0	0	0	0	0	0	1	0	0	0	0	0	PC, pyc; pyruvate carboxylase [EC:6.4.1.1]
K01960	0	0	0	0	0	0	0	1	0	0	0	0	0	0	pycB; pyruvate carboxylase subunit B [EC:6.4.1.1]
K00024	1	0	1	1	0	0	1	1	1	0	1	1	1	1	mdh; malate dehydrogenase [EC:1.1.1.37]
K01676	0	0	0	0	0	1	0	1	0	0	0	1	0	1	E4.2.1.2A, fumA, fumB; fumarate hydratase, class I [EC:4.2.1.2]
K01679	0	0	0	0	0	0	1	0	0	0	1	0	0	0	E4.2.1.2B, fumC, FH; fumarate hydratase, class II [EC:4.2.1.2]
K00239	1	1	1	1	0	1	1	0	0	0	1	1	1	0	sdhA, frdA; succinate dehydrogenase / fumarate reductase, flavoprotein subunit [EC:1.3.5.1 1.3.5.4]
K00240	1	1	1	1	1	1	1	1	0	0	1	1	2	1	sdhB, frdB; succinate dehydrogenase / fumarate reductase, iron-sulfur subunit [EC:1.3.5.1 1.3.5.4]
K00241	0	0	0	0	0	0	0	0	0	0	1	1	1	1	sdhC, frdC; succinate dehydrogenase / fumarate reductase, cytochrome b subunit
K00242	0	0	0	0	0	0	0	0	0	0	0	0	1	0	sdhD, frdD; succinate dehydrogenase / fumarate reductase, membrane anchor subunit
K00245	0	1	1	1	1	0	0	0	0	0	0	0	0	0	frdB; fumarate reductase iron-sulfur subunit [EC:1.3.5.4]
K01902	1	1	1	1	0	1	1	1	1	0	1	1	2	1	sucD; succinyl-CoA synthetase alpha subunit [EC:6.2.1.5]
K01903	0	0	0	0	0	1	0	1	0	0	1	1	2	1	sucC; succinyl-CoA synthetase beta subunit [EC:6.2.1.5]
K18593	1	1	1	1	1	0	0	0	0	0	0	0	0	0	E6.2.1.56; 4-hydroxybutyrate---CoA ligase (ADP-forming) [EC:6.2.1.56]
K14534	1	1	1	1	1	0	0	0	0	0	0	0	0	0	abfD; 4-hydroxybutyryl-CoA dehydratase / vinylacetyl-CoA-Delta-isomerase [EC:4.2.1.120 5.3.3.3]
K15016	1	1	1	1	1	0	0	0	0	0	0	0	0	0	K15016; enoyl-CoA hydratase / 3-hydroxyacyl-CoA dehydrogenase [EC:4.2.1.17 1.1.1.35]
K00626	0	2	1	2	1	0	1	0	3	0	2	2	3	1	E2.3.1.9, atoB; acetyl-CoA C-acetyltransferase [EC:2.3.1.9]
K00174	1	1	1	1	1	0	0	0	1	0	1	0	0	0	korA, oorA, oforA; 2-oxoglutarate/2-oxoacid ferredoxin oxidoreductase subunit alpha [EC:1.2.7.3 1.2.7.11]
K00175	1	1	1	1	0	0	0	0	1	0	1	0	0	0	korB, oorB, oforB; 2-oxoglutarate/2-oxoacid ferredoxin oxidoreductase subunit beta [EC:1.2.7.3 1.2.7.11]
K00031	0	0	0	0	0	1	1	0	1	0	0	0	1	1	IDH1, IDH2, icd; isocitrate dehydrogenase [EC:1.1.1.42]
K01681	0	0	0	0	0	1	0	0	0	0	0	0	0	0	ACO, acnA; aconitate hydratase [EC:4.2.1.3]
K01682	0	0	0	0	0	0	0	0	0	0	0	0	1	1	acnB; aconitate hydratase 2 / 2-methylisocitrate dehydratase [EC:4.2.1.3 4.2.1.99]
K01962	0	0	0	0	0	0	1	1	0	0	0	0	1	1	accA; acetyl-CoA carboxylase carboxyl transferase subunit alpha [EC:6.4.1.2 2.1.3.15]
K02160	0	0	0	0	0	0	1	1	0	0	0	0	1	1	accB, bccP; acetyl-CoA carboxylase biotin carboxyl carrier protein
K01961	0	0	0	0	0	0	1	1	0	0	0	1	0	1	accC; acetyl-CoA carboxylase, biotin carboxylase subunit [EC:6.4.1.2 6.3.4.14]
K01963	0	0	0	0	0	0	1	1	1	0	0	0	1	1	accD; acetyl-CoA carboxylase carboxyl transferase subunit beta [EC:6.4.1.2 2.1.3.15]
K18603	0	1	1	1	1	0	0	0	0	0	0	0	0	0	K18603; acetyl-CoA/propionyl-CoA carboxylase [EC:6.4.1.2 6.4.1.3]
K18604	0	1	1	1	0	0	0	0	0	0	0	0	0	0	K18604; acetyl-CoA/propionyl-CoA carboxylase [EC:6.4.1.2 6.4.1.3 2.1.3.15]
K18605	0	1	1	1	0	0	0	0	0	0	0	0	0	0	K18605; biotin carboxyl carrier protein
K18602	1	1	0	1	1	0	0	0	0	0	0	0	0	0	K18602; malonic semialdehyde reductase [EC:1.1.1.-]
K18594	1	1	1	0	0	0	0	0	0	0	0	0	0	0	K18594; 3-hydroxypropionyl-CoA synthetase (ADP-forming) [EC:6.2.1.-]
K15019	1	1	1	1	0	0	0	0	0	0	0	0	0	0	K15019; 3-hydroxypropionyl-coenzyme A dehydratase [EC:4.2.1.116]
K08691	0	0	0	0	0	0	0	0	0	0	0	0	1	0	mcl; malyl-CoA/(S)-citramalyl-CoA lyase [EC:4.1.3.24 4.1.3.25]
K05606	1	1	0	1	0	0	1	0	0	0	0	0	1	0	MCEE, epi; methylmalonyl-CoA/ethylmalonyl-CoA epimerase [EC:5.1.99.1]
K01847	0	0	0	0	0	0	1	0	0	0	0	0	1	0	MUT; methylmalonyl-CoA mutase [EC:5.4.99.2]
K01848	1	1	0	1	0	0	0	0	1	0	0	0	0	0	E5.4.99.2A, mcmA1; methylmalonyl-CoA mutase, N-terminal domain [EC:5.4.99.2]
K01849	0	1	0	1	1	0	0	0	1	0	0	0	0	0	E5.4.99.2B, mcmA2; methylmalonyl-CoA mutase, C-terminal domain [EC:5.4.99.2]
K01938	0	0	0	0	0	0	0	1	0	0	0	0	2	1	fhs; formate--tetrahydrofolate ligase [EC:6.3.4.3]
K01491	0	0	0	1	0	0	0	1	1	0	0	0	1	1	folD; methylenetetrahydrofolate dehydrogenase (NADP+) / methenyltetrahydrofolate cyclohydrolase [EC:1.5.1.5 3.5.4.9]
K00297	0	0	0	0	0	0	1	1	0	1	0	0	0	1	metF, MTHFR; methylenetetrahydrofolate reductase (NADPH) [EC:1.5.1.20]
K00196	0	0	0	0	0	0	0	0	0	0	0	0	1	0	cooF; anaerobic carbon-monoxide dehydrogenase iron sulfur subunit
K01895	0	1	0	1	1	0	0	1	0	0	0	0	1	1	ACSS1_2, acs; acetyl-CoA synthetase [EC:6.2.1.1]
K01602	0	0	0	0	0	0	0	0	0	0	0	0	0	1	rbcS; ribulose-bisphosphate carboxylase small chain [EC:4.1.1.39]
K01601	0	0	0	0	0	0	0	0	0	0	0	0	0	1	rbcL; ribulose-bisphosphate carboxylase large chain [EC:4.1.1.39]
Citrate cycle (TCA cycle)
K01647	1	1	0	1	1	1	0	1	1	0	0	1	1	1	CS, gltA; citrate synthase [EC:2.3.3.1]
K01681	0	0	0	0	0	1	0	0	0	0	0	0	0	0	ACO, acnA; aconitate hydratase [EC:4.2.1.3]
K01682	0	0	0	0	0	0	0	0	0	0	0	0	1	1	acnB; aconitate hydratase 2 / 2-methylisocitrate dehydratase [EC:4.2.1.3 4.2.1.99]
K00031	0	0	0	0	0	1	1	0	1	0	0	0	1	1	IDH1, IDH2, icd; isocitrate dehydrogenase [EC:1.1.1.42]
K00164	0	0	0	0	0	1	1	0	0	0	0	0	1	0	OGDH, sucA; 2-oxoglutarate dehydrogenase E1 component [EC:1.2.4.2]
K00658	0	0	0	0	0	1	1	0	0	0	1	1	1	1	DLST, sucB; 2-oxoglutarate dehydrogenase E2 component (dihydrolipoamide succinyltransferase) [EC:2.3.1.61]
K00382	0	0	0	0	0	2	2	1	2	0	1	2	1	1	DLD, lpd, pdhD; dihydrolipoamide dehydrogenase [EC:1.8.1.4]
K00174	1	1	1	1	1	0	0	0	1	0	1	0	0	0	korA, oorA, oforA; 2-oxoglutarate/2-oxoacid ferredoxin oxidoreductase subunit alpha [EC:1.2.7.3 1.2.7.11]
K00175	1	1	1	1	0	0	0	0	1	0	1	0	0	0	korB, oorB, oforB; 2-oxoglutarate/2-oxoacid ferredoxin oxidoreductase subunit beta [EC:1.2.7.3 1.2.7.11]
K01902	1	1	1	1	0	1	1	1	1	0	1	1	2	1	sucD; succinyl-CoA synthetase alpha subunit [EC:6.2.1.5]
K01903	0	0	0	0	0	1	0	1	0	0	1	1	2	1	sucC; succinyl-CoA synthetase beta subunit [EC:6.2.1.5]
K00239	1	1	1	1	0	1	1	0	0	0	1	1	1	0	sdhA, frdA; succinate dehydrogenase / fumarate reductase, flavoprotein subunit [EC:1.3.5.1 1.3.5.4]
K00240	1	1	1	1	1	1	1	1	0	0	1	1	2	1	sdhB, frdB; succinate dehydrogenase / fumarate reductase, iron-sulfur subunit [EC:1.3.5.1 1.3.5.4]
K00241	0	0	0	0	0	0	0	0	0	0	1	1	1	1	sdhC, frdC; succinate dehydrogenase / fumarate reductase, cytochrome b subunit
K00242	0	0	0	0	0	0	0	0	0	0	0	0	1	0	sdhD, frdD; succinate dehydrogenase / fumarate reductase, membrane anchor subunit
K00245	0	1	1	1	1	0	0	0	0	0	0	0	0	0	frdB; fumarate reductase iron-sulfur subunit [EC:1.3.5.4]
K01676	0	0	0	0	0	1	0	1	0	0	0	1	0	1	E4.2.1.2A, fumA, fumB; fumarate hydratase, class I [EC:4.2.1.2]
K01679	0	0	0	0	0	0	1	0	0	0	1	0	0	0	E4.2.1.2B, fumC, FH; fumarate hydratase, class II [EC:4.2.1.2]
K00024	1	0	1	1	0	0	1	1	1	0	1	1	1	1	mdh; malate dehydrogenase [EC:1.1.1.37]
K01958	0	0	0	0	0	0	0	0	1	0	0	0	0	0	PC, pyc; pyruvate carboxylase [EC:6.4.1.1]
K01960	0	0	0	0	0	0	0	1	0	0	0	0	0	0	pycB; pyruvate carboxylase subunit B [EC:6.4.1.1]
K01610	1	1	1	1	0	0	1	0	0	0	0	0	0	0	E4.1.1.49, pckA; phosphoenolpyruvate carboxykinase (ATP) [EC:4.1.1.49]
K01596	0	0	0	0	0	0	0	0	0	0	0	0	1	0	E4.1.1.32, pckA, PCK; phosphoenolpyruvate carboxykinase (GTP) [EC:4.1.1.32]
K00163	0	0	0	0	0	0	0	0	0	0	0	0	2	1	aceE; pyruvate dehydrogenase E1 component [EC:1.2.4.1]
K00161	0	0	0	0	0	1	1	0	1	0	0	0	0	0	PDHA, pdhA; pyruvate dehydrogenase E1 component alpha subunit [EC:1.2.4.1]
K00162	0	0	0	0	0	1	1	0	0	0	0	0	0	0	PDHB, pdhB; pyruvate dehydrogenase E1 component beta subunit [EC:1.2.4.1]
K00627	0	0	0	0	0	0	0	0	0	0	0	0	1	1	DLAT, aceF, pdhC; pyruvate dehydrogenase E2 component (dihydrolipoamide acetyltransferase) [EC:2.3.1.12]
K00169	0	0	0	0	0	0	0	2	0	0	0	0	0	0	porA; pyruvate ferredoxin oxidoreductase alpha subunit [EC:1.2.7.1]
K00172	0	0	0	0	0	0	0	2	0	0	0	0	0	0	porG; pyruvate ferredoxin oxidoreductase gamma subunit [EC:1.2.7.1]
Nitrogen metabolism
K02575	0	0	0	0	0	0	0	1	0	0	0	0	0	0	NRT, narK, nrtP, nasA; MFS transporter, NNP family, nitrate/nitrite transporter
K00363	0	0	0	0	0	0	0	1	0	0	0	0	0	0	nirD; nitrite reductase (NADH) small subunit [EC:1.7.1.15]
K00366	0	0	0	0	0	0	0	1	0	0	0	0	0	0	nirA; ferredoxin-nitrite reductase [EC:1.7.7.1]
K00368	1	1	1	1	0	0	0	1	0	0	0	0	0	1	nirK; nitrite reductase (NO-forming) [EC:1.7.2.1]
K10944	1	1	0	1	1	0	0	0	0	0	0	0	0	0	pmoA-amoA; methane/ammonia monooxygenase subunit A [EC:1.14.18.3 1.14.99.39]
K10945	1	0	1	1	1	0	0	0	0	0	0	0	0	0	pmoB-amoB; methane/ammonia monooxygenase subunit B
K10946	1	0	0	1	1	0	0	0	0	0	0	0	0	0	pmoC-amoC; methane/ammonia monooxygenase subunit C
K00459	0	0	0	0	0	1	1	0	1	0	0	0	0	0	ncd2, npd; nitronate monooxygenase [EC:1.13.12.16]
K15371	0	0	0	0	0	0	0	0	0	0	0	0	2	1	GDH2; glutamate dehydrogenase [EC:1.4.1.2]
K01915	2	1	2	2	0	1	1	2	0	0	1	0	6	5	glnA, GLUL; glutamine synthetase [EC:6.3.1.2]
K00265	0	0	0	0	0	1	0	1	1	0	0	0	0	1	gltB; glutamate synthase (NADPH) large chain [EC:1.4.1.13]
K00266	0	0	0	0	0	1	1	1	1	0	0	0	0	1	gltD; glutamate synthase (NADPH) small chain [EC:1.4.1.13]
K01673	0	0	0	0	0	0	0	0	1	0	0	1	0	0	cynT, can; carbonic anhydrase [EC:4.2.1.1]
K01428	0	0	0	0	0	0	0	1	0	0	0	0	0	0	ureC; urease subunit alpha [EC:3.5.1.5]
K01429	0	0	0	0	0	0	0	1	0	0	0	0	0	0	ureB; urease subunit beta [EC:3.5.1.5]
K01430	0	0	0	0	0	0	0	1	0	0	0	0	0	0	ureA; urease subunit gamma [EC:3.5.1.5]
K11959	0	0	0	0	0	0	0	1	0	0	0	0	0	0	urtA; urea transport system substrate-binding protein
K11960	0	0	0	0	0	0	0	1	0	0	0	0	0	0	urtB; urea transport system permease protein
K11961	0	0	0	0	0	0	0	1	0	0	0	0	0	0	urtC; urea transport system permease protein
K11962	0	0	0	0	0	0	0	1	0	0	0	0	0	0	urtD; urea transport system ATP-binding protein
K11963	0	0	0	0	0	0	0	1	0	0	0	0	0	0	urtE; urea transport system ATP-binding protein
Sulfur metabolism
K15551	0	0	0	0	0	0	0	0	0	0	0	0	0	1	tauA; taurine transport system substrate-binding protein
K15552	0	0	0	0	0	0	0	0	0	0	0	0	0	1	tauC; taurine transport system permease protein
K00956	0	0	0	0	0	0	0	0	1	0	0	0	0	0	cysN; sulfate adenylyltransferase subunit 1 [EC:2.7.7.4]
K00957	0	0	0	0	0	0	1	1	1	0	0	0	0	0	cysD; sulfate adenylyltransferase subunit 2 [EC:2.7.7.4]
K00958	1	1	1	1	0	0	0	0	0	0	0	0	1	1	sat, met3; sulfate adenylyltransferase [EC:2.7.7.4]
K01082	0	1	1	1	0	0	0	1	0	0	0	0	0	1	cysQ, MET22, BPNT1; 3'(2'), 5'-bisphosphate nucleotidase [EC:3.1.3.7]
K06881	0	0	0	0	0	0	0	0	0	0	1	1	0	0	nrnA; bifunctional oligoribonuclease and PAP phosphatase NrnA [EC:3.1.3.7 3.1.13.3]
K00394	0	0	0	0	0	0	0	0	0	0	0	0	1	1	aprA; adenylylsulfate reductase, subunit A [EC:1.8.99.2]
K00395	0	0	0	0	0	0	0	0	0	0	0	0	1	1	aprB; adenylylsulfate reductase, subunit B [EC:1.8.99.2]
K00390	1	1	1	1	0	0	1	1	1	0	0	0	0	0	cysH; phosphoadenosine phosphosulfate reductase [EC:1.8.4.8 1.8.4.10]
K17222	0	0	0	0	0	0	0	0	0	0	0	0	0	1	soxA; L-cysteine S-thiosulfotransferase [EC:2.8.5.2]
K17223	0	0	0	0	0	0	0	0	0	0	0	0	0	1	soxX; L-cysteine S-thiosulfotransferase [EC:2.8.5.2]
K17226	0	0	0	0	0	0	0	0	0	0	0	0	0	1	soxY; sulfur-oxidizing protein SoxY
K17227	0	0	0	0	0	0	0	0	0	0	0	0	0	1	soxZ; sulfur-oxidizing protein SoxZ
K17225	0	0	0	0	0	0	0	1	0	0	0	0	0	0	soxC; sulfane dehydrogenase subunit SoxC
K22622	0	0	0	0	0	0	0	1	0	0	0	0	0	0	soxD; S-disulfanyl-L-cysteine oxidoreductase SoxD [EC:1.8.2.6]
K00381	0	0	0	0	0	0	1	0	0	0	0	0	1	0	cysI; sulfite reductase (NADPH) hemoprotein beta-component [EC:1.8.1.2]
K00392	0	0	0	0	0	0	0	1	0	0	0	0	0	0	sir; sulfite reductase (ferredoxin) [EC:1.8.7.1]
K17218	0	0	1	1	0	0	0	0	0	0	0	0	0	0	sqr; sulfide:quinone oxidoreductase [EC:1.8.5.4]
K17230	0	0	0	0	0	0	0	0	0	0	0	0	1	1	fccA; cytochrome subunit of sulfide dehydrogenase
K17725	0	0	0	0	0	0	0	0	0	0	0	1	0	0	ETHE1; sulfur dioxygenase [EC:1.13.11.18]
K01011	0	2	1	2	0	1	0	1	0	0	0	0	1	0	TST, MPST, sseA; thiosulfate/3-mercaptopyruvate sulfurtransferase [EC:2.8.1.1 2.8.1.2]
K00640	0	0	0	0	0	0	1	1	0	0	0	0	0	1	cysE; serine O-acetyltransferase [EC:2.3.1.30]
K01738	0	0	0	0	0	0	0	1	0	0	0	0	0	0	cysK; cysteine synthase [EC:2.5.1.47]
K00651	0	0	0	0	0	0	0	0	0	0	0	0	1	1	metA; homoserine O-succinyltransferase/O-acetyltransferase [EC:2.3.1.46 2.3.1.31]
K00641	0	0	0	0	0	1	1	0	1	0	0	0	1	1	metX; homoserine O-acetyltransferase/O-succinyltransferase [EC:2.3.1.31 2.3.1.46]
K01739	0	0	0	0	0	0	0	0	0	0	0	1	0	0	metB; cystathionine gamma-synthase [EC:2.5.1.48]
K10764	0	0	0	0	0	0	1	0	1	0	0	0	1	1	metZ; O-succinylhomoserine sulfhydrylase [EC:2.5.1.-]
K20035	0	0	0	0	0	0	0	0	0	0	0	0	1	0	dmdC; 3-(methylthio)propanoyl-CoA dehydrogenase [EC:1.3.8.-]
K03851	0	0	0	0	0	0	0	0	0	0	0	0	1	1	tpa; taurine-pyruvate aminotransferase [EC:2.6.1.77]
K03852	0	0	0	0	0	0	0	0	0	0	0	0	1	1	xsc; sulfoacetaldehyde acetyltransferase [EC:2.3.3.15]

## Sheet: Table S8
Supplementary Table 8.		PFAM annotation of eukaryotic-like proteins (ELPs) in 14 sponge-associated MAGs.
																	Summary
PFAM ID	ELPs	B01	B02	B03	B04	B05	B06	B07	B08	B09	B10	B11	B12	B13	B14		ELPs	B01	B02	B03	B04	B05	B06	B07	B08	B09	B10	B11	B12	B13	B14
PF00515	TPR_1	3	7	2	6	1	0	0	2	2	0	0	0	0	6		TPR	15	25	14	22	7	15	7	75	65	0	16	21	10	15
PF13374	TPR_10	0	0	0	0	0	0	0	5	12	0	0	0	0	0		Ank	0	0	0	0	0	2	0	4	0	0	12	3	0	3
PF13414	TPR_11	0	3	1	2	0	2	1	5	0	0	0	1	0	6		CAD	0	0	0	0	0	0	0	0	2	0	0	0	0	0
PF13424	TPR_12	0	0	0	0	2	0	0	18	14	0	0	1	0	0		CUB	0	0	0	0	0	0	0	0	1	0	0	1	0	0
PF13428	TPR_14	0	0	0	0	0	0	0	0	0	0	0	0	0	0		NHL	27	0	2	2	2	0	0	13	1	0	0	0	0	0
PF13429	TPR_15	0	0	0	0	0	0	0	0	0	0	0	0	0	0		Big	0	0	0	0	0	0	0	0	1	3	0	1	0	0
PF13432	TPR_16	3	2	1	1	1	7	1	19	6	0	1	3	6	1		Fn3	0	0	3	0	0	0	0	1	4	0	0	0	0	0
PF13431	TPR_17	0	0	1	1	0	0	0	0	1	0	0	0	0	0		WD40	0	0	0	0	0	0	0	6	0	0	0	0	0	0
PF13512	TPR_18	0	0	0	0	0	0	0	0	0	0	0	0	0	0		PQQ	0	0	0	0	0	0	1	0	0	0	1	1	1	0
PF14559	TPR_19	4	3	1	4	0	0	0	6	2	0	0	0	1	0
PF07719	TPR_2	1	0	0	1	0	2	1	3	0	0	1	0	1	0
PF14561	TPR_20	0	0	0	0	0	1	0	0	0	0	0	0	0	0
PF09976	TPR_21	0	0	0	0	0	1	1	0	0	0	0	1	1	1
PF07720	TPR_3	0	0	0	0	0	0	0	1	0	0	0	0	0	0
PF07721	TPR_4	0	0	0	0	0	0	0	0	0	0	0	0	0	0
PF13174	TPR_6	1	1	0	0	0	1	0	5	5	0	4	5	1	0
PF13176	TPR_7	0	1	0	0	0	0	0	1	0	0	1	1	0	0
PF13181	TPR_8	3	7	7	6	2	1	3	10	23	0	9	9	0	1
PF13371	TPR_9	0	1	1	1	1	0	0	0	0	0	0	0	0	0
PF00023	Ank	0	0	0	0	0	0	0	0	0	0	2	1	0	1
PF12796	Ank_2	0	0	0	0	0	1	0	3	0	0	5	2	0	2
PF13606	Ank_3	0	0	0	0	0	0	0	0	0	0	0	0	0	0
PF13637	Ank_4	0	0	0	0	0	1	0	0	0	0	0	0	0	0
PF13857	Ank_5	0	0	0	0	0	0	0	1	0	0	5	0	0	0
	Ank	0	0	0	0	0	2	0	4	0	0	12	3	0	3
PF00028	Cadherin	0	0	0	0	0	0	0	0	0	0	0	0	0	0
PF16184	Cadherin_3	0	0	0	0	0	0	0	0	0	0	0	0	0	0
PF17803	Cadherin_4	0	0	0	0	0	0	0	0	1	0	0	0	0	0
PF17892	Cadherin_5	0	0	0	0	0	0	0	0	1	0	0	0	0	0
PF12733	Cadherin-like	0	0	0	0	0	0	0	0	0	0	0	0	0	0
	CAD	0	0	0	0	0	0	0	0	2	0	0	0	0	0
PF00431	CUB	0	0	0	0	0	0	0	0	1	0	0	1	0	0
PF01436	NHL	27	0	2	2	2	0	0	13	1	0	0	0	0	0
PF13754	Big_3_4	0	0	0	0	0	0	0	0	0	0	0	0	0	0
PF12245	Big_3_2	0	0	0	0	0	0	0	0	0	3	0	0	0	0
PF13750	Big_3_3	0	0	0	0	0	0	0	0	0	0	0	0	0	0
PF02369	Big_1	0	0	0	0	0	0	0	0	0	0	0	0	0	0
PF02368	Big_2	0	0	0	0	0	0	0	0	0	0	0	1	0	0
PF07523	Big_3	0	0	0	0	0	0	0	0	0	0	0	0	0	0
PF13205	Big_5	0	0	0	0	0	0	0	0	1	0	0	0	0	0
PF00041	Fn3	0	0	3	0	0	0	0	1	3	0	0	0	0	0
PF14310	Fn3_like	0	0	0	0	0	0	0	0	1	0	0	0	0	0
	Fn3	0	0	3	0	0	0	0	1	4	0	0	0	0	0
PF00400	WD40	0	0	0	0	0	0	0	6	0	0	0	0	0	0
PF01011	PQQ	0	0	0	0	0	0	0	0	0	0	0	0	0	0
PF13360	PQQ_2	0	0	0	0	0	0	1	0	0	0	1	1	1	0
PF13570	PQQ_3	0	0	0	0	0	0	0	0	0	0	0	0	0	0

## Sheet: Table S9
Supplementary Table 9.		Annotation of Cas proteins in 14 SQW35 sponge-associated symbionts by CRISPRminer2.
Type	Cas protein	B01	B02	B03	B04	B05	B06	B07	B08	B09	B10	B11	B12	B13	B14
Universal	cas1	1	0	0	0	0	0	0	0	2	0	1	2	3	1
Universal	cas2	1	0	0	0	0	0	0	0	2	0	1	2	2	1
Universal	cas4	1	3	0	1	0	0	0	0	0	1	1	2	1	0
Type IA	cas3	3	5	2	3	0	0	0	1	3	0	1	3	2	3
Type IA	cas3HD	0	1	0	0	0	0	0	0	1	0	0	0	1	0
Type IA	cas5	1	0	0	0	0	0	0	0	0	0	0	0	1	0
Type IA	cas6	1	0	0	0	0	0	0	0	1	0	0	0	0	0
Type IA	cas7	1	2	0	0	0	0	0	0	0	0	0	0	1	0
Type IC	cas8c	0	0	0	0	0	0	0	0	0	0	0	0	1	0
Type IF	cas3f	0	0	0	0	0	0	0	0	0	0	0	0	1	0
Type IF	cas5f	0	0	0	0	0	0	0	1	0	0	0	1	1	0
Type IF	cas6f	0	0	0	0	0	0	0	1	0	0	0	1	1	0
Type IF	cas7f	0	0	0	0	0	0	0	1	0	0	0	1	2	0
Type IF	cas8f	0	0	0	0	0	0	0	1	0	0	0	2	1	0
Type IU	cas8u1	0	1	0	0	0	0	0	0	0	0	0	0	0	0
Type IU	cas8u2	0	1	0	0	0	0	0	0	0	0	0	0	0	0
Type IU	csb2gr5	0	2	0	0	0	0	0	0	0	0	0	0	0	0
Type II	cas9	0	0	0	0	0	2	1	2	2	0	0	1	1	1
Type III-B	cmr1gr7	0	0	0	0	0	0	0	0	1	0	0	0	0	0
Type III-U	csa3	0	1	0	1	0	0	0	0	3	0	0	0	1	0
Type III-U	csx1	0	0	0	0	0	0	0	1	0	0	0	0	0	0
Type IV-A	DinG	1	2	0	1	0	0	0	0	0	0	0	0	1	0
Type VA	cas12a	0	0	0	0	0	0	0	0	0	0	1	1	0	0
Type VI-B	cas13b	0	0	0	0	0	0	0	0	1	0	0	0	0	0

## Sheet: Table S10
Supplementary Table 10.		Selected positive phages in Bathydorus sp. SQW35 assembled contigs by Checkv, deepvirfinder, vibrant, and virsorter2.
Two technological replicates named SQW35-1 and SQW35-2. These two metagenome data were predicted positive phage contigs respectively.
SQW35-1													SQW35-2
contig_id	Checkv			deepvirfinder		vibrant	virsorter2						contig_id	Checkv			deepvirfinder		vibrant	virsorter2
	viral_genes	host_genes	completeness	Score	p-value		dsDNAphage	NCLDV	RNA	ssDNA	lavidaviridae			viral_genes	host_genes	completeness	Score	p-value		dsDNAphage	NCLDV	RNA	ssDNA	lavidaviridae
NODE_1945_length_10624_cov_1_99924_ID_3889	6	1	NA	0.99681	0.00538183	#N/A	#N/A	#N/A	#N/A	#N/A	#N/A		NODE_1822_length_10422_cov_1928_48_ID_3885	2	0	24.8	0.971301	0.0105748	virus	#N/A	#N/A	#N/A	#N/A	#N/A
NODE_896_length_15976_cov_1_71664_ID_1791	2	1	1.29	0.996795	0.00538183	#N/A	#N/A	#N/A	#N/A	#N/A	#N/A		NODE_2662_length_8346_cov_0_882467_ID_5631	1	1	NA	0.999	0.00364454	#N/A	#N/A	#N/A	#N/A	#N/A	#N/A
NODE_3112_length_8069_cov_1_32284_ID_6223	1	1	NA	0.996108	0.00574062	#N/A	#N/A	#N/A	#N/A	#N/A	#N/A		NODE_4451_length_6036_cov_1_099_ID_9367	1	1	0.49	0.998193	0.00445653	organism	0.48	0.78	0.36	0.013	0.327
NODE_518_length_21315_cov_1_29583_ID_1035	2	1	6.92	0.996023	0.00577838	organism	#N/A	#N/A	#N/A	#N/A	#N/A		NODE_1628_length_11057_cov_1_11144_ID_3473	6	1	NA	0.994993	0.00608052	#N/A	#N/A	#N/A	#N/A	#N/A	#N/A
NODE_857_length_16309_cov_1_30534_ID_1713	3	1	10.29	0.994377	0.00626936	#N/A	#N/A	#N/A	#N/A	#N/A	#N/A		NODE_2131_length_9481_cov_0_537524_ID_4529	1	1	2.07	0.994649	0.00615605	organism	#N/A	#N/A	#N/A	#N/A	#N/A
NODE_5591_length_5325_cov_0_0515583_ID_11181	5	1	2.22	0.992623	0.00681698	#N/A	0.967	0.34	0.08	0.993	0.96		NODE_537_length_19747_cov_2_70622_ID_1177	2	1	13.2	0.98866	0.00770451	virus	0.82	0.4	0.14	0.187	0.207
NODE_217_length_34268_cov_0_562637_ID_433	8	1	34.31	0.99253	0.00683586	virus	0.993	0.78	0.01	0.047	0.22		NODE_462_length_21639_cov_0_740006_ID_1011	1	1	1.7	0.982712	0.00891306	#N/A	#N/A	#N/A	#N/A	#N/A	#N/A
NODE_1387_length_12728_cov_1_32029_ID_2773	1	1	NA	0.977149	0.00963064	#N/A	#N/A	#N/A	#N/A	#N/A	#N/A		NODE_1824_length_10420_cov_0_869912_ID_3889	1	1	1.23	0.981712	0.00902636	organism	#N/A	#N/A	#N/A	#N/A	#N/A
NODE_702_length_18059_cov_1_54378_ID_1403	1	1	24.03	0.976952	0.0096684	plasmid	#N/A	#N/A	#N/A	#N/A	#N/A		NODE_955_length_14352_cov_0_67522_ID_2069	1	1	4.66	0.980336	0.00925296	organism	#N/A	#N/A	#N/A	#N/A	#N/A
NODE_1307_length_13186_cov_0_713071_ID_2613	4	1	20.09	0.975813	0.00981947	#N/A	0.993	0.34	0.195	0.273	0.6		NODE_1086_length_13414_cov_0_727403_ID_2347	2	1	NA	0.979268	0.00940403	#N/A	#N/A	#N/A	#N/A	#N/A	#N/A
NODE_3746_length_7107_cov_0_52808_ID_7491	1	1	2.53	0.975152	0.00989501	#N/A	0.82	0.693	0.02	0.02	0.127		NODE_3714_length_6772_cov_0_901881_ID_7823	1	1	NA	0.979089	0.00942292	#N/A	#N/A	#N/A	#N/A	#N/A	#N/A
NODE_1226_length_13544_cov_1_53723_ID_2451	1	1	NA	0.972838	0.0102349	#N/A	#N/A	#N/A	#N/A	#N/A	#N/A		NODE_1663_length_10941_cov_0_327816_ID_3557	1	1	5.7	0.978449	0.00951734	#N/A	0.94	0.747	0.405	0.307	0.313
NODE_350_length_26491_cov_1_35268_ID_699	1	1	NA	0.971612	0.0105559	#N/A	#N/A	#N/A	#N/A	#N/A	#N/A		NODE_1808_length_10445_cov_0_816728_ID_3857	1	1	5.66	0.974366	0.0100083	organism	#N/A	#N/A	#N/A	#N/A	#N/A
NODE_1367_length_12852_cov_1_41682_ID_2733	1	1	2.05	0.971516	0.0105559	organism	#N/A	#N/A	#N/A	#N/A	#N/A		NODE_387_length_23976_cov_0_91681_ID_849	3	1	7.58	0.968501	0.011198	#N/A	#N/A	#N/A	#N/A	#N/A	#N/A
NODE_2881_length_8435_cov_1_78202_ID_5761	1	1	0.69	0.969913	0.0108581	organism	0.487	0.8	0.435	0.067	0.4		NODE_377_length_24391_cov_0_861276_ID_827	1	1	2.98	0.962871	0.0119722	#N/A	#N/A	#N/A	#N/A	#N/A	#N/A
NODE_578_length_19893_cov_1_95285_ID_1155	1	1	4.73	0.967187	0.0113679	#N/A	#N/A	#N/A	#N/A	#N/A	#N/A		NODE_367_length_24723_cov_1_02968_ID_811	1	1	1.23	0.962762	0.0119722	organism	#N/A	#N/A	#N/A	#N/A	#N/A
NODE_719_length_17878_cov_1_46983_ID_1437	1	1	1.42	0.957763	0.0126709	#N/A	#N/A	#N/A	#N/A	#N/A	#N/A		NODE_2203_length_9317_cov_0_782263_ID_4679	1	1	0.73	0.960903	0.0122177	#N/A	#N/A	#N/A	#N/A	#N/A	#N/A
NODE_1409_length_12634_cov_1_4962_ID_2817	1	1	NA	0.957114	0.0127842	#N/A	#N/A	#N/A	#N/A	#N/A	#N/A		NODE_533_length_19810_cov_1_08571_ID_1165	1	1	4.71	0.956324	0.012822	#N/A	#N/A	#N/A	#N/A	#N/A	#N/A
NODE_287_length_29446_cov_1_39224_ID_573	5	1	2.37	0.950435	0.0135395	#N/A	#N/A	#N/A	#N/A	#N/A	#N/A		NODE_148_length_39638_cov_0_92516_ID_323	4	1	NA	0.951027	0.0135018	#N/A	#N/A	#N/A	#N/A	#N/A	#N/A
NODE_633_length_19087_cov_0_901055_ID_1265	1	1	8.83	0.804303	0.0248886	virus	#N/A	#N/A	#N/A	#N/A	#N/A		NODE_657_length_17587_cov_0_697995_ID_1443	5	1	21.54	0.923499	0.0160133	virus	1	0.513	0.01	0.127	0.053
NODE_5010_length_5773_cov_0_645767_ID_10019	3	1	3.26	0.76212	0.028552	virus	0.96	0.827	0.015	0.72	0.353		NODE_2454_length_8741_cov_0_355468_ID_5209	2	1	6.98	0.914641	0.0166365	virus	0.587	0.873	0.015	0.02	0.46
NODE_4939_length_5831_cov_0_428647_ID_9877	2	1	3.56	0.717029	0.0316678	virus	0.913	0.987	0.135	0.86	0.767		NODE_263_length_29184_cov_0_548921_ID_577	6	1	35.55	0.861757	0.0207153	virus	1	0.127	0	0.087	0.047
NODE_652_length_18832_cov_1_54002_ID_1303	1	1	4.48	0.573796	0.0451885	virus	#N/A	#N/A	#N/A	#N/A	#N/A		NODE_641_length_17776_cov_1_15236_ID_1413	1	1	100	0.65065	0.0370119	virus	#N/A	#N/A	#N/A	#N/A	#N/A
NODE_412_length_24390_cov_1_63055_ID_823	1	1	100	0.568491	0.0458494	virus	#N/A	#N/A	#N/A	#N/A	#N/A		NODE_524_length_19975_cov_0_581016_ID_1147	9	1	27.87	0.508588	0.057595	virus	0.94	0.047	0.005	0	0.02
NODE_371_length_25562_cov_0_57759_ID_741	9	1	35.66	0.488388	0.0702092	virus	0.993	0.027	0	0.013	0.02		NODE_1617_length_11096_cov_0_826967_ID_3447	1	1	100	0.119231	0.179111	virus	0.38	0.867	0.855	0.593	0.293
NODE_1360_length_12867_cov_0_501805_ID_2719	15	1	27.08	0.48173	0.0733061	#N/A	0.993	0.113	0.005	0.02	0.027		NODE_2888_length_7931_cov_0_296771_ID_6109	1	1	7.05	0.10095	0.188968	#N/A	0.993	0.547	0.41	0.48	0.893
NODE_4052_length_6767_cov_1_43117_ID_8103	1	0	NA	0.999975	0.000868646	#N/A	#N/A	#N/A	#N/A	#N/A	#N/A		NODE_1654_length_10966_cov_0_748132_ID_3529	1	0	NA	0.999989	0.000660926	organism	#N/A	#N/A	#N/A	#N/A	#N/A
NODE_5623_length_5296_cov_1_69781_ID_11245	1	0	0.43	0.999964	0.00105748	#N/A	#N/A	#N/A	#N/A	#N/A	#N/A		NODE_4575_length_5921_cov_0_380394_ID_9625	1	0	3.58	0.999956	0.00107637	organism	0.147	0.173	0.89	0.027	0.027
NODE_5672_length_5249_cov_1_58337_ID_11343	2	0	NA	0.999861	0.00188836	#N/A	#N/A	#N/A	#N/A	#N/A	#N/A		NODE_3166_length_7506_cov_1_92777_ID_6685	1	0	4.35	0.999954	0.00109525	virus	0.647	0.6	0.285	0.413	0.673
NODE_2728_length_8713_cov_1_60657_ID_5455	2	0	NA	0.999575	0.00273812	#N/A	#N/A	#N/A	#N/A	#N/A	#N/A		NODE_3201_length_7461_cov_2_5919_ID_6755	1	0	6.12	0.999951	0.0011519	virus	0.92	0.54	0.47	0.107	0.66
NODE_4001_length_6812_cov_1_38684_ID_8001	1	0	2.98	0.999365	0.00304026	#N/A	#N/A	#N/A	#N/A	#N/A	#N/A		NODE_5355_length_5307_cov_0_885521_ID_11215	1	0	0.43	0.999948	0.00117078	#N/A	#N/A	#N/A	#N/A	#N/A	#N/A
NODE_5316_length_5525_cov_4_22545_ID_10631	1	0	2.56	0.999053	0.00349347	#N/A	#N/A	#N/A	#N/A	#N/A	#N/A		NODE_2361_length_8919_cov_0_312102_ID_5005	1	0	NA	0.999926	0.00145404	virus	0.847	0.92	0.235	0.907	0.96
NODE_3441_length_7542_cov_1_26123_ID_6881	1	0	NA	0.998793	0.00389002	#N/A	#N/A	#N/A	#N/A	#N/A	#N/A		NODE_2800_length_8080_cov_0_707657_ID_5925	2	0	3.54	0.999862	0.00188836	#N/A	#N/A	#N/A	#N/A	#N/A	#N/A
NODE_2228_length_9872_cov_1_56018_ID_4455	2	0	0.78	0.998665	0.00405997	#N/A	#N/A	#N/A	#N/A	#N/A	#N/A		NODE_5156_length_5449_cov_0_0907554_ID_10823	3	0	7.78	0.999753	0.00222826	virus	0.94	0.873	0.175	0.56	0.773
NODE_2055_length_10301_cov_1_05878_ID_4109	2	0	4.92	0.998363	0.00434323	virus	0.967	0.28	0.055	0.133	0.193		NODE_5498_length_5211_cov_0_277734_ID_11515	1	0	48.58	0.99961	0.0026437	#N/A	#N/A	#N/A	#N/A	#N/A	#N/A
NODE_2819_length_8543_cov_0_730989_ID_5637	1	0	4	0.997912	0.00466425	virus	1	0.853	0.425	0.66	0.833		NODE_4545_length_5946_cov_0_865784_ID_9563	1	0	0.47	0.999387	0.00302138	#N/A	#N/A	#N/A	#N/A	#N/A	#N/A
NODE_5136_length_5674_cov_0_121687_ID_10271	1	0	52.9	0.997842	0.0047209	#N/A	#N/A	#N/A	#N/A	#N/A	#N/A		NODE_4427_length_6058_cov_0_941157_ID_9313	1	0	3.82	0.999349	0.00304026	virus	0.193	0.627	0.145	0.18	0.887
NODE_3492_length_7461_cov_0_806518_ID_6983	1	0	3.5	0.99766	0.00490974	#N/A	0.967	0.613	0.265	0.653	0.307		NODE_4349_length_6133_cov_0_780386_ID_9153	1	0	NA	0.99933	0.00305914	organism	#N/A	#N/A	#N/A	#N/A	#N/A
NODE_3049_length_8156_cov_1_23452_ID_6097	1	0	NA	0.997502	0.00500415	#N/A	#N/A	#N/A	#N/A	#N/A	#N/A		NODE_3084_length_7636_cov_4_79198_ID_6515	1	0	4.82	0.999187	0.00328575	virus	0.587	0.407	0.73	0.54	0.847
NODE_724_length_17836_cov_1_59394_ID_1447	2	0	1.44	0.997227	0.00509857	#N/A	#N/A	#N/A	#N/A	#N/A	#N/A		NODE_3129_length_7565_cov_0_0623824_ID_6609	3	0	2.81	0.999169	0.00332351	virus	0.693	0.98	0.19	0.453	0.94
NODE_5009_length_5774_cov_1_238_ID_10017	1	0	1.71	0.997013	0.00530629	#N/A	#N/A	#N/A	#N/A	#N/A	#N/A		NODE_4162_length_6307_cov_0_430906_ID_8765	1	0	3.35	0.999069	0.00341793	virus	0.927	0.293	0.535	0.68	0.267
NODE_5071_length_5722_cov_0_746738_ID_10141	1	0	5.08	0.996633	0.00547624	#N/A	0.78	0.2	0.12	0.12	0.293		NODE_5150_length_5454_cov_0_638258_ID_10813	1	0	1.62	0.998514	0.00422993	#N/A	#N/A	#N/A	#N/A	#N/A	#N/A
NODE_2621_length_8958_cov_1_1933_ID_5241	1	0	NA	0.996581	0.00549513	organism	#N/A	#N/A	#N/A	#N/A	#N/A		NODE_2505_length_8639_cov_0_662946_ID_5319	2	0	NA	0.998403	0.00426769	#N/A	#N/A	#N/A	#N/A	#N/A	#N/A
NODE_3785_length_7057_cov_1_25945_ID_7569	1	0	1.68	0.993917	0.00649596	organism	0.053	0.967	0.175	0	0.607		NODE_2095_length_9584_cov_0_51602_ID_4449	1	0	8.51	0.997614	0.0049475	plasmid	0.307	0.24	0.17	0.22	0.733
NODE_1171_length_13917_cov_0_837418_ID_2341	14	0	19.61	0.993786	0.00659038	virus	1	0.253	0.015	0.007	0.14		NODE_2706_length_8257_cov_0_794219_ID_5733	1	0	NA	0.997522	0.00498527	#N/A	#N/A	#N/A	#N/A	#N/A	#N/A
NODE_3482_length_7490_cov_1_56472_ID_6963	1	0	NA	0.992491	0.00683586	#N/A	#N/A	#N/A	#N/A	#N/A	#N/A		NODE_2679_length_8310_cov_0_858854_ID_5675	1	0	NA	0.997396	0.00504192	#N/A	#N/A	#N/A	#N/A	#N/A	#N/A
NODE_570_length_19979_cov_1_15253_ID_1139	5	0	11.48	0.991668	0.00704358	virus	0.993	0.72	0.29	0.673	0.133		NODE_636_length_17827_cov_0_843616_ID_1403	2	0	1.43	0.997227	0.00509857	#N/A	#N/A	#N/A	#N/A	#N/A	#N/A
NODE_4229_length_6544_cov_1_43946_ID_8457	1	0	2.12	0.991579	0.00710023	#N/A	#N/A	#N/A	#N/A	#N/A	#N/A		NODE_3052_length_7674_cov_1_15132_ID_6443	2	0	3.89	0.996889	0.00534406	#N/A	0.98	0.613	0.515	0.54	0.713
NODE_399_length_24639_cov_1_30161_ID_797	3	0	NA	0.990892	0.0072513	organism	#N/A	#N/A	#N/A	#N/A	#N/A		NODE_4171_length_6298_cov_0_87344_ID_8783	2	0	2.04	0.996667	0.00547624	#N/A	#N/A	#N/A	#N/A	#N/A	#N/A
NODE_859_length_16289_cov_1_20678_ID_1717	3	0	NA	0.990282	0.00730795	#N/A	#N/A	#N/A	#N/A	#N/A	#N/A		NODE_3682_length_6806_cov_0_750412_ID_7753	1	0	0.55	0.99607	0.00574061	organism	#N/A	#N/A	#N/A	#N/A	#N/A
NODE_2635_length_8914_cov_0_90099_ID_5269	1	0	4.82	0.989689	0.00747791	#N/A	0.713	0.167	0.225	0.267	0.147		NODE_3933_length_6530_cov_0_880837_ID_8277	3	0	4.03	0.99572	0.00583503	virus	1	0.333	0.175	0.593	0.293
NODE_1781_length_11160_cov_1_73461_ID_3561	1	0	NA	0.989242	0.00757232	virus	0.173	0.693	0.58	0.553	0.26		NODE_1529_length_11387_cov_0_775755_ID_3271	3	0	7.19	0.995421	0.0059861	#N/A	#N/A	#N/A	#N/A	#N/A	#N/A
NODE_3540_length_7384_cov_0_645721_ID_7079	1	0	4.27	0.98889	0.00764786	virus	0.967	0.253	0.235	0.527	0.153		NODE_3429_length_7147_cov_0_578917_ID_7223	2	0	4.35	0.994923	0.00611829	#N/A	1	0.287	0.605	0.52	0.84
NODE_3320_length_7737_cov_0_0557162_ID_6639	5	0	3	0.987781	0.00787446	virus	1	0.567	0.17	0.447	0.753		NODE_2928_length_7860_cov_0_993922_ID_6193	2	0	NA	0.994822	0.00613717	#N/A	#N/A	#N/A	#N/A	#N/A	#N/A
NODE_1947_length_10619_cov_1_32615_ID_3893	1	0	0.54	0.98724	0.00800665	#N/A	#N/A	#N/A	#N/A	#N/A	#N/A		NODE_3268_length_7353_cov_1_61985_ID_6891	1	0	68.54	0.994758	0.00615605	#N/A	#N/A	#N/A	#N/A	#N/A	#N/A
NODE_996_length_15092_cov_1_31006_ID_1991	3	0	NA	0.985707	0.0084032	#N/A	#N/A	#N/A	#N/A	#N/A	#N/A		NODE_1315_length_12231_cov_0_903586_ID_2835	2	0	NA	0.994523	0.0062127	organism	#N/A	#N/A	#N/A	#N/A	#N/A
NODE_2836_length_8518_cov_0_811941_ID_5671	1	0	5.25	0.985186	0.0085165	#N/A	0.987	0.707	0.74	0.147	0.633		NODE_4904_length_5646_cov_0_700489_ID_10303	1	0	NA	0.994326	0.00630712	#N/A	#N/A	#N/A	#N/A	#N/A	#N/A
NODE_486_length_22319_cov_1_31768_ID_971	2	0	NA	0.984644	0.00859204	#N/A	#N/A	#N/A	#N/A	#N/A	#N/A		NODE_5327_length_5327_cov_0_957115_ID_11165	1	0	NA	0.994036	0.00643931	#N/A	#N/A	#N/A	#N/A	#N/A	#N/A
NODE_2116_length_10171_cov_1_57198_ID_4231	1	0	1.2	0.981647	0.00902636	#N/A	#N/A	#N/A	#N/A	#N/A	#N/A		NODE_3823_length_6653_cov_0_879559_ID_8053	1	0	0.55	0.994002	0.00643931	#N/A	#N/A	#N/A	#N/A	#N/A	#N/A
NODE_868_length_16220_cov_1_30958_ID_1735	1	0	5.27	0.980398	0.00925297	#N/A	#N/A	#N/A	#N/A	#N/A	#N/A		NODE_3371_length_7219_cov_0_810068_ID_7109	1	0	1.72	0.994002	0.00643931	#N/A	#N/A	#N/A	#N/A	#N/A	#N/A
NODE_3197_length_7922_cov_0_566902_ID_6393	3	0	6.11	0.979499	0.00934738	virus	1	0.253	0.21	0.567	0.207		NODE_1035_length_13835_cov_0_870441_ID_2227	1	0	0.67	0.993112	0.00674145	organism	#N/A	#N/A	#N/A	#N/A	#N/A
NODE_806_length_16880_cov_1_64806_ID_1611	1	0	1.4	0.978536	0.00949845	organism	0.933	0.787	0.62	0.28	0.96		NODE_2431_length_8789_cov_0_824059_ID_5155	1	0	NA	0.992764	0.00677921	#N/A	#N/A	#N/A	#N/A	#N/A	#N/A
NODE_1376_length_12801_cov_1_36445_ID_2751	1	0	1.05	0.977157	0.00963064	organism	#N/A	#N/A	#N/A	#N/A	#N/A		NODE_3315_length_7294_cov_0_601646_ID_6999	1	0	0.59	0.992585	0.00683586	#N/A	#N/A	#N/A	#N/A	#N/A	#N/A
NODE_3402_length_7599_cov_1_57628_ID_6803	1	0	NA	0.976246	0.00976282	#N/A	#N/A	#N/A	#N/A	#N/A	#N/A		NODE_4653_length_5852_cov_0_820786_ID_9787	1	0	NA	0.992561	0.00683586	organism	#N/A	#N/A	#N/A	#N/A	#N/A
NODE_1090_length_14411_cov_1_31308_ID_2179	3	0	NA	0.974598	0.00998942	#N/A	#N/A	#N/A	#N/A	#N/A	#N/A		NODE_3587_length_6927_cov_0_720882_ID_7547	1	0	1.65	0.991895	0.00696805	#N/A	0.053	0.967	0.175	0	0.607
NODE_3283_length_7783_cov_1_32968_ID_6565	1	0	NA	0.974261	0.0100272	#N/A	#N/A	#N/A	#N/A	#N/A	#N/A		NODE_4905_length_5646_cov_0_316543_ID_10305	1	0	52.64	0.991229	0.00717577	#N/A	#N/A	#N/A	#N/A	#N/A	#N/A
NODE_2751_length_8675_cov_1_23327_ID_5501	1	0	NA	0.973376	0.0101783	organism	#N/A	#N/A	#N/A	#N/A	#N/A		NODE_5105_length_5485_cov_0_480776_ID_10721	1	0	3.38	0.986344	0.00823325	#N/A	0.973	0.44	0.58	0.56	0.747
NODE_2097_length_10206_cov_1379_3_ID_4193	2	0	24.28	0.973204	0.0101783	virus	#N/A	#N/A	#N/A	#N/A	#N/A		NODE_5267_length_5366_cov_0_936056_ID_11043	1	0	0.27	0.986157	0.0082899	organism	#N/A	#N/A	#N/A	#N/A	#N/A
NODE_3748_length_7107_cov_1_61977_ID_7495	1	0	NA	0.971696	0.010537	#N/A	#N/A	#N/A	#N/A	#N/A	#N/A		NODE_497_length_20590_cov_0_841226_ID_1085	1	0	NA	0.985909	0.00838432	organism	#N/A	#N/A	#N/A	#N/A	#N/A
NODE_4308_length_6457_cov_0_837915_ID_8615	2	0	4.17	0.971331	0.0105748	virus	0.947	0.633	0.245	0.7	0.153		NODE_438_length_22294_cov_0_775342_ID_963	2	0	NA	0.985015	0.00853539	#N/A	#N/A	#N/A	#N/A	#N/A	#N/A
NODE_2717_length_8735_cov_1_42519_ID_5433	1	0	NA	0.971298	0.0105748	#N/A	0	0.873	0.035	0	0.14		NODE_2752_length_8158_cov_0_887312_ID_5829	1	0	NA	0.984986	0.00853539	organism	#N/A	#N/A	#N/A	#N/A	#N/A
NODE_1405_length_12657_cov_1_43998_ID_2809	1	0	NA	0.96936	0.0109714	#N/A	#N/A	#N/A	#N/A	#N/A	#N/A		NODE_5311_length_5336_cov_0_873104_ID_11133	1	0	0.44	0.981783	0.00902636	#N/A	#N/A	#N/A	#N/A	#N/A	#N/A
NODE_974_length_15293_cov_1_67025_ID_1947	2	0	NA	0.967039	0.0114057	#N/A	#N/A	#N/A	#N/A	#N/A	#N/A		NODE_3236_length_7399_cov_0_763476_ID_6825	1	0	NA	0.980926	0.00917743	#N/A	#N/A	#N/A	#N/A	#N/A	#N/A
NODE_893_length_16002_cov_1_10532_ID_1785	1	0	9.86	0.966128	0.0115001	#N/A	0.993	0.78	0.265	0.127	0.36		NODE_4755_length_5766_cov_1_20021_ID_9997	1	0	2.7	0.980923	0.00917743	virus	0.987	0.633	0.68	0.46	0.813
NODE_4752_length_6017_cov_0_312054_ID_9503	1	0	3.05	0.965807	0.011519	virus	0.333	0.927	0.005	0	0.067		NODE_1575_length_11250_cov_0_912703_ID_3357	2	0	0.8	0.980568	0.00923408	#N/A	#N/A	#N/A	#N/A	#N/A	#N/A
NODE_5744_length_5201_cov_1_40304_ID_11487	1	0	0.41	0.965559	0.0115379	#N/A	#N/A	#N/A	#N/A	#N/A	#N/A		NODE_4887_length_5660_cov_0_33255_ID_10265	1	0	52.77	0.978078	0.00953622	#N/A	#N/A	#N/A	#N/A	#N/A	#N/A
NODE_4949_length_5819_cov_1_21486_ID_9897	1	0	NA	0.965556	0.0115379	organism	#N/A	#N/A	#N/A	#N/A	#N/A		NODE_4487_length_5997_cov_0_981772_ID_2713	1	0	0.5	0.97741	0.00959287	#N/A	0.98	0.893	0.565	0.867	0.953
NODE_1005_length_15012_cov_1_44602_ID_2009	1	0	NA	0.964335	0.0116701	#N/A	0.06	0.913	0.015	0	0.12		NODE_3791_length_6696_cov_0_898615_ID_7981	1	0	1.59	0.976676	0.00970617	#N/A	#N/A	#N/A	#N/A	#N/A	#N/A
NODE_4464_length_6301_cov_1_59184_ID_8927	1	0	0.49	0.964054	0.0117267	#N/A	#N/A	#N/A	#N/A	#N/A	#N/A		NODE_5324_length_5328_cov_0_0997885_ID_11155	4	0	7.57	0.976658	0.00970617	virus	1	0.82	0.14	0.513	0.48
NODE_1539_length_12070_cov_1_20782_ID_3077	1	0	0.95	0.962566	0.0119911	organism	#N/A	#N/A	#N/A	#N/A	#N/A		NODE_3378_length_7213_cov_0_976856_ID_2009	1	0	0.37	0.976642	0.00970617	organism	#N/A	#N/A	#N/A	#N/A	#N/A
NODE_655_length_18796_cov_1_25625_ID_1309	1	0	6.1	0.962527	0.0119911	#N/A	#N/A	#N/A	#N/A	#N/A	#N/A		NODE_3654_length_6840_cov_0_848801_ID_7689	1	0	0.55	0.975854	0.00980059	#N/A	#N/A	#N/A	#N/A	#N/A	#N/A
NODE_4007_length_6808_cov_2_01197_ID_8013	2	0	0.56	0.961417	0.012161	plasmid	#N/A	#N/A	#N/A	#N/A	#N/A		NODE_4132_length_6326_cov_0_775448_ID_8701	1	0	NA	0.974931	0.00991389	#N/A	#N/A	#N/A	#N/A	#N/A	#N/A
NODE_3355_length_7682_cov_1_4728_ID_6709	1	0	0.64	0.961243	0.012161	#N/A	0.993	0.893	0.39	0.827	0.913		NODE_3471_length_7094_cov_0_768624_ID_7305	1	0	NA	0.974541	0.00998943	#N/A	#N/A	#N/A	#N/A	#N/A	#N/A
NODE_1633_length_11736_cov_0_700405_ID_3265	1	0	10.42	0.959165	0.0125198	virus	0.753	0.133	0.05	0.12	0.127		NODE_2494_length_8656_cov_0_751554_ID_5293	1	0	NA	0.974274	0.0100272	#N/A	#N/A	#N/A	#N/A	#N/A	#N/A
NODE_1062_length_14641_cov_1_55553_ID_2123	1	0	4.35	0.95545	0.012973	#N/A	#N/A	#N/A	#N/A	#N/A	#N/A		NODE_1161_length_13063_cov_0_539966_ID_2511	1	0	1.05	0.97416	0.0100461	#N/A	#N/A	#N/A	#N/A	#N/A	#N/A
NODE_567_length_19993_cov_1_17371_ID_1133	1	0	1.61	0.954809	0.0130486	#N/A	#N/A	#N/A	#N/A	#N/A	#N/A		NODE_3170_length_7504_cov_0_804256_ID_6693	1	0	0.6	0.974031	0.0100461	#N/A	#N/A	#N/A	#N/A	#N/A	#N/A
NODE_614_length_19337_cov_3_95206_ID_1227	1	0	1.56	0.951978	0.0134074	organism	#N/A	#N/A	#N/A	#N/A	#N/A		NODE_3207_length_7447_cov_0_794809_ID_6767	1	0	NA	0.973819	0.010065	#N/A	#N/A	#N/A	#N/A	#N/A	#N/A
NODE_2047_length_10329_cov_0_772594_ID_4093	1	0	9.17	0.9466	0.0140683	virus	0.533	0.793	0.06	0.273	0.633		NODE_734_length_16501_cov_2_57433_ID_1595	1	0	7.01	0.973788	0.010065	virus	#N/A	#N/A	#N/A	#N/A	#N/A
NODE_4969_length_5803_cov_0_472692_ID_9937	1	0	3.58	0.946008	0.0141061	virus	0.993	0.98	0.11	1	0.987		NODE_5289_length_5353_cov_0_706276_ID_11085	2	0	3.32	0.973743	0.0101027	virus	1	0.16	0.275	0.693	0.273
NODE_1650_length_11652_cov_1_15939_ID_3299	1	0	0.97	0.943708	0.0143138	organism	0.24	0.873	0.79	0.02	0.287		NODE_801_length_15716_cov_0_805632_ID_1751	1	0	NA	0.970618	0.0106881	organism	#N/A	#N/A	#N/A	#N/A	#N/A
NODE_2029_length_10373_cov_1_35916_ID_4057	1	0	2.47	0.939619	0.0148047	virus	#N/A	#N/A	#N/A	#N/A	#N/A		NODE_5760_length_5053_cov_0_847544_ID_12027	1	0	2.74	0.969558	0.0109147	#N/A	#N/A	#N/A	#N/A	#N/A	#N/A
NODE_4060_length_6764_cov_5_01401_ID_8119	1	0	4.27	0.931568	0.0154657	virus	0.627	0.413	0.73	0.613	0.853		NODE_140_length_40610_cov_0_872564_ID_303	1	0	3.27	0.968812	0.0111602	#N/A	#N/A	#N/A	#N/A	#N/A	#N/A
NODE_4341_length_6419_cov_9_76478_ID_8681	1	0	4.05	0.928866	0.0156734	virus	0.193	0.047	0.895	0.753	0.487		NODE_1613_length_11101_cov_0_277201_ID_3439	1	0	7.17	0.967736	0.0112546	#N/A	0.96	0.667	0.555	0.227	0.507
NODE_2415_length_9454_cov_1_26579_ID_4829	1	0	88.14	0.928438	0.0157112	virus	#N/A	#N/A	#N/A	#N/A	#N/A		NODE_4997_length_5562_cov_0_246366_ID_10501	1	0	51.85	0.967272	0.011349	#N/A	#N/A	#N/A	#N/A	#N/A	#N/A
NODE_5808_length_5156_cov_0_296083_ID_11615	1	0	12.27	0.927771	0.0157867	virus	0.067	0.833	0.85	0.007	0.067		NODE_1475_length_11617_cov_1_55962_ID_3165	1	0	0.59	0.966569	0.0114246	organism	#N/A	#N/A	#N/A	#N/A	#N/A
NODE_527_length_21046_cov_1_32812_ID_1053	1	0	NA	0.889634	0.0185248	organism	0.907	0.833	0.42	0.773	0.973		NODE_1443_length_11734_cov_0_924356_ID_3105	1	0	NA	0.96634	0.0114812	organism	#N/A	#N/A	#N/A	#N/A	#N/A
NODE_5092_length_5705_cov_0_523485_ID_10183	1	0	3.68	0.885241	0.0188647	#N/A	0.993	0.66	0.345	0.42	0.673		NODE_5548_length_5182_cov_0_880514_ID_11607	1	0	NA	0.96572	0.011519	organism	0.013	0.367	0.03	0	0.06
NODE_5473_length_5415_cov_0_167171_ID_10945	1	0	1.18	0.866617	0.0203754	#N/A	0.493	0.487	0.46	0.54	1		NODE_4830_length_5701_cov_0_732687_ID_10153	1	0	2.49	0.965372	0.0115756	organism	#N/A	#N/A	#N/A	#N/A	#N/A
NODE_196_length_36733_cov_1_3436_ID_391	1	0	3.05	0.861219	0.0207342	organism	0.967	0.507	0.365	0.207	0.98		NODE_1770_length_10573_cov_0_992916_ID_3781	1	0	NA	0.962473	0.0120289	#N/A	#N/A	#N/A	#N/A	#N/A	#N/A
NODE_3931_length_6876_cov_0_610609_ID_7861	2	0	9.5	0.845302	0.021905	#N/A	0.987	0.64	0.45	0.667	0.393		NODE_4275_length_6193_cov_1_45829_ID_8999	1	0	3.91	0.961565	0.0120855	#N/A	#N/A	#N/A	#N/A	#N/A	#N/A
NODE_3165_length_7980_cov_1_33363_ID_6329	1	0	5.04	0.828989	0.0230758	virus	#N/A	#N/A	#N/A	#N/A	#N/A		NODE_4650_length_5854_cov_0_854025_ID_9781	1	0	NA	0.960962	0.0121988	organism	#N/A	#N/A	#N/A	#N/A	#N/A
NODE_5847_length_5119_cov_0_290465_ID_11693	1	0	3.04	0.81646	0.0239822	virus	0.753	0.16	0.015	0.033	0.26		NODE_4539_length_5952_cov_0_903691_ID_9551	1	0	0.47	0.960935	0.0121988	#N/A	#N/A	#N/A	#N/A	#N/A	#N/A
NODE_2941_length_8332_cov_0_952346_ID_5881	4	0	4.83	0.77053	0.0277967	virus	1	0.493	0.24	0.44	0.727		NODE_5039_length_5534_cov_0_784354_ID_10585	1	0	0.45	0.960626	0.0122743	#N/A	#N/A	#N/A	#N/A	#N/A	#N/A
NODE_2160_length_10043_cov_1_55264_ID_4319	1	0	93.63	0.655395	0.0366908	virus	#N/A	#N/A	#N/A	#N/A	#N/A		NODE_1320_length_12210_cov_0_688405_ID_2845	1	0	1.49	0.959896	0.0123876	organism	#N/A	#N/A	#N/A	#N/A	#N/A
NODE_1088_length_14417_cov_0_587124_ID_2175	2	0	16.74	0.644623	0.0375595	virus	1	0.507	0.36	0.46	0.847		NODE_4231_length_6232_cov_0_891564_ID_8909	1	0	58.1	0.958562	0.0125576	plasmid	#N/A	#N/A	#N/A	#N/A	#N/A
NODE_345_length_26547_cov_2_78895_ID_689	1	0	100	0.627941	0.0393345	virus	#N/A	#N/A	#N/A	#N/A	#N/A		NODE_4670_length_5843_cov_0_677922_ID_9821	1	0	NA	0.957319	0.0127842	#N/A	#N/A	#N/A	#N/A	#N/A	#N/A
NODE_3176_length_7958_cov_0_519474_ID_6351	1	0	7.19	0.609634	0.0412607	virus	1	0.313	0.3	0.387	0.793		NODE_5598_length_5154_cov_0_53153_ID_11705	1	0	NA	0.957316	0.0127842	#N/A	0	0.74	0.01	0.02	0.08
NODE_3837_length_6997_cov_1_44672_ID_7673	1	0	4.42	0.593594	0.0431868	plasmid	0.873	0.447	0.51	0.773	0.62		NODE_473_length_21358_cov_0_814799_ID_1033	2	0	1.69	0.956845	0.0127842	#N/A	#N/A	#N/A	#N/A	#N/A	#N/A
NODE_514_length_21346_cov_1_53857_ID_1027	1	0	100	0.593243	0.0432246	virus	#N/A	#N/A	#N/A	#N/A	#N/A		NODE_1455_length_11691_cov_0_786752_ID_3129	1	0	NA	0.955871	0.0128975	#N/A	#N/A	#N/A	#N/A	#N/A	#N/A
NODE_5562_length_5346_cov_0_590343_ID_11123	2	0	3.33	0.557938	0.047209	virus	1	0.68	0.225	0.547	0.593		NODE_1495_length_11526_cov_0_759803_ID_3199	4	0	NA	0.954651	0.0130863	#N/A	#N/A	#N/A	#N/A	#N/A	#N/A
NODE_323_length_27350_cov_0_644271_ID_645	11	0	42.4	0.546558	0.0494562	virus	0.907	0.047	0	0.073	0.1		NODE_4760_length_5763_cov_0_662172_ID_10007	1	0	1.87	0.951268	0.0134451	#N/A	#N/A	#N/A	#N/A	#N/A	#N/A
NODE_4463_length_6303_cov_1_76312_ID_8925	1	0	58.76	0.542819	0.0500038	organism	0.32	0.187	0.97	0.567	0.313		NODE_266_length_28936_cov_0_76483_ID_255	2	0	NA	0.950981	0.0135018	#N/A	#N/A	#N/A	#N/A	#N/A	#N/A
NODE_2211_length_9922_cov_1_39377_ID_4421	1	0	2.36	0.541778	0.050136	virus	#N/A	#N/A	#N/A	#N/A	#N/A		NODE_1039_length_13797_cov_1_02882_ID_2239	1	0	100	0.950694	0.0135395	#N/A	#N/A	#N/A	#N/A	#N/A	#N/A
NODE_3753_length_7100_cov_1_79119_ID_7505	1	0	66.19	0.510307	0.057104	virus	#N/A	#N/A	#N/A	#N/A	#N/A		NODE_2097_length_9581_cov_1_14523_ID_4457	2	0	0.79	0.945437	0.0141438	organism	0.78	0.867	0.235	0.007	0.48
NODE_3073_length_8121_cov_1_4641_ID_6145	1	0	NA	0.507822	0.0579538	#N/A	0.313	0.733	0.36	0.633	0.887		NODE_618_length_18167_cov_2_32162_ID_1347	3	0	10.24	0.92707	0.0158433	virus	0.987	0.927	0.105	0.273	0.967
NODE_4183_length_6595_cov_0_472635_ID_8365	4	0	5.49	0.485382	0.0716066	virus	0.693	0.78	0.34	0.873	0.96		NODE_327_length_25969_cov_0_932939_ID_727	1	0	NA	0.912839	0.0168064	virus	0.193	0.86	0.28	0.007	0.6
NODE_4933_length_5836_cov_1_29217_ID_9865	1	0	0.3	0.479514	0.0741748	#N/A	0.107	0.72	0.91	0	0.2		NODE_1075_length_13466_cov_0_506035_ID_2321	2	0	6.43	0.90014	0.0176751	virus	0.933	0.16	0.235	0.253	0.147
NODE_3963_length_6846_cov_1_62197_ID_7925	1	0	1.63	0.465874	0.0791223	#N/A	0.047	0.78	0.805	0.053	0.24		NODE_3894_length_6573_cov_0_73596_ID_8197	2	0	3.04	0.890923	0.0184304	organism	0.173	0.88	0.465	0.72	0.867
NODE_4760_length_6008_cov_1_3411_ID_9519	1	0	1.43	0.451488	0.0831256	#N/A	0.687	0.267	0.625	0.96	0.44		NODE_2654_length_8351_cov_0_616367_ID_5615	3	0	4.67	0.873523	0.0198655	virus	0.987	0.993	0.11	0.487	0.94
NODE_5470_length_5417_cov_1_84839_ID_10939	1	0	50.5	0.436494	0.0872045	#N/A	0.393	0.36	0.985	0.56	0.82		NODE_897_length_14842_cov_0_984506_ID_1951	1	0	1.23	0.869102	0.0202055	organism	0.933	0.86	0.2	0.08	0.853
NODE_2177_length_10009_cov_0_475612_ID_4353	1	0	5.36	0.427652	0.0897726	#N/A	0.82	0.967	0.06	0.22	0.553		NODE_5533_length_5190_cov_0_951412_ID_11579	1	0	3.28	0.856918	0.0210174	#N/A	0.873	0.22	0.68	0.933	0.92
NODE_5119_length_5685_cov_1_98615_ID_10237	1	0	53	0.394197	0.097987	#N/A	0.133	0.047	0.98	0.02	0.453		NODE_608_length_18292_cov_0_913955_ID_1323	1	0	11.55	0.815648	0.0240766	virus	#N/A	#N/A	#N/A	#N/A	#N/A
NODE_3692_length_7186_cov_1_51523_ID_7383	1	0	66.99	0.378796	0.101783	virus	#N/A	#N/A	#N/A	#N/A	#N/A		NODE_66_length_53918_cov_0_630719_ID_147	7	0	31.41	0.804069	0.0248886	virus	1	0.527	0.1	0.153	0.187
NODE_5128_length_5681_cov_1_24235_ID_10255	1	0	8.18	0.245204	0.133545	#N/A	0.253	0.493	0.48	0.76	0.893		NODE_1508_length_11484_cov_0_775029_ID_3229	2	0	6.75	0.803941	0.0248886	virus	0.34	0.913	0.135	0.107	0.76
NODE_3969_length_6841_cov_0_298332_ID_7937	1	0	3.35	0.217015	0.141079	#N/A	0.9	0.26	0.155	0.42	0.6		NODE_1398_length_11900_cov_3_489_ID_3015	1	0	2.59	0.778249	0.0270413	plasmid	0.74	0.16	0.83	0.053	0.633
Total	237												NODE_3874_length_6598_cov_0_49745_ID_8155	2	0	5.08	0.764823	0.0281743	virus	0.927	0.92	0.09	0.987	0.2
													NODE_710_length_16828_cov_2_46333_ID_1547	1	0	100	0.724159	0.0311202	virus	#N/A	#N/A	#N/A	#N/A	#N/A
													NODE_334_length_25866_cov_0_544194_ID_741	5	0	24.9	0.681807	0.0347269	plasmid	1	0.42	0.15	0.313	0.687
													NODE_1623_length_11073_cov_1_54486_ID_3459	1	0	0.93	0.674013	0.0351801	#N/A	0.14	0.913	0.03	0.013	0.7
													NODE_4672_length_5842_cov_0_739633_ID_9825	2	0	2.7	0.65758	0.0365398	#N/A	0.02	0.973	0.135	0.013	0.46
													NODE_1865_length_10290_cov_0_889009_ID_3971	1	0	95.93	0.645835	0.0374651	virus	#N/A	#N/A	#N/A	#N/A	#N/A
													NODE_4847_length_5687_cov_1_09532_ID_10185	1	0	53.02	0.615789	0.0404298	organism	0.32	0.187	0.97	0.567	0.313
													NODE_585_length_18708_cov_0_830633_ID_1273	1	0	4.45	0.558993	0.0470391	virus	#N/A	#N/A	#N/A	#N/A	#N/A
													NODE_2975_length_7797_cov_0_411734_ID_6293	3	0	4.74	0.543528	0.049966	virus	1	0.867	0.08	0.613	0.88
													NODE_2004_length_9818_cov_0_799917_ID_4257	2	0	0.79	0.527827	0.0528552	#N/A	0.56	0.713	0.34	0.847	0.927
													NODE_5656_length_5114_cov_0_373972_ID_11825	1	0	3.53	0.517473	0.0552157	virus	0.987	0.293	0.265	0.433	0.327
													NODE_4806_length_5719_cov_0_844957_ID_10103	1	0	NA	0.497316	0.0654128	#N/A	0.013	0.873	0.03	0.013	0.36
													NODE_2893_length_7921_cov_1_03054_ID_6119	1	0	73.85	0.477253	0.0750434	virus	#N/A	#N/A	#N/A	#N/A	#N/A
													NODE_2414_length_8814_cov_1_78485_ID_5115	1	0	2.62	0.46708	0.0786502	organism	0	0.813	0.02	0	0.327
													NODE_2263_length_9173_cov_0_509396_ID_4807	2	0	10.49	0.464036	0.0796888	#N/A	1	0.18	0.33	0.22	0.407
													NODE_4459_length_6029_cov_0_996611_ID_9383	1	0	56.22	0.458982	0.0812939	virus	#N/A	#N/A	#N/A	#N/A	#N/A
													NODE_554_length_19372_cov_0_740764_ID_1209	1	0	12.23	0.452734	0.0828046	#N/A	0.1	0.147	0.455	0.04	0.807
													NODE_786_length_15936_cov_1_20982_ID_1713	1	0	4.73	0.44885	0.0837677	virus	#N/A	#N/A	#N/A	#N/A	#N/A
													NODE_5821_length_5007_cov_2_98832_ID_12157	1	0	46.68	0.412777	0.0933039	virus	0.453	0.293	0.885	0.787	0.66
													NODE_1098_length_13362_cov_0_485229_ID_2371	6	0	16.29	0.396593	0.0974016	virus	1	0.307	0.085	0.367	0.873
													NODE_5069_length_5510_cov_1_27475_ID_10649	1	0	51.37	0.351224	0.107485	virus	0.133	0.047	0.98	0.02	0.453
													NODE_909_length_14728_cov_0_450449_ID_1979	2	0	15.9	0.340642	0.109921	virus	0.92	0.307	0.18	0.1	0.54
													NODE_1481_length_11579_cov_0_979392_ID_3177	1	0	7.31	0.185579	0.151919	virus	#N/A	#N/A	#N/A	#N/A	#N/A
													Total	236

[truncated: 2 more sheets: Table S11, Table S12]
